# Supplementary material for: Ultra-mild bisulfite outperforms existing methods for 5-methylcytosine detection with low input DNA
Source: Nat Commun. 2025 Nov 13;16:9939. doi: 10.1038/s41467-025-66033-y (PMC12615686; doi:10.1038/s41467-025-66033-y)
Supplement: Supplementary file 3 — Supplementary Data 1 [file 41467_2025_66033_MOESM3_ESM.xlsx]

## Sheet: Sheet1
Lambda DNA mapping statistics						Human cfDNA mapping statistics
Samples	Raw reads	Clean reads after trimming	Mapping ratios			Samples	Raw reads	Clean reads after trimming	Mapping ratios
Lambda_DNA_10pg_NEB_EM-seq.rep1	2609288	2607353	0.922			Human_10pg_cfDNA_NEB_EM-seq.rep1	45373751	45212847	0.54
Lambda_DNA_10pg_NEB_EM-seq.rep2	3313396	3310431	0.92			Human_10pg_cfDNA_NEB_EM-seq.rep2	42585720	42386206	0.35
Lambda_DNA_10pg_NEB_EM-seq.rep3	2487599	2485753	0.922			Human_10pg_cfDNA_NEB_EM-seq.rep3	42453570	42338372	0.522
Lambda_DNA_10pg_UMBS-seq.rep1	1706761	1705636	0.906			Human_10pg_cfDNA_UMBS-seq.rep1	54580196	54000549	0.815
Lambda_DNA_10pg_UMBS-seq.rep2	1863038	1861760	0.912			Human_10pg_cfDNA_UMBS-seq.rep2	52374751	51522393	0.814
Lambda_DNA_10pg_UMBS-seq.rep3	1952655	1951199	0.925			Human_10pg_cfDNA_UMBS-seq.rep3	54619806	54198398	0.834
Lambda_DNA_10pg_Zymo-Gold_CBS-seq.rep1	2986874	2984619	0.958			Human_10pg_cfDNA_Zymo-Gold_CBS-seq.rep1	58578827	58158409	0.83
Lambda_DNA_10pg_Zymo-Gold_CBS-seq.rep2	3505144	3502112	0.953			Human_10pg_cfDNA_Zymo-Gold_CBS-seq.rep2	54777213	54273354	0.83
Lambda_DNA_10pg_Zymo-Gold_CBS-seq.rep3	4847384	4843121	0.955			Human_10pg_cfDNA_Zymo-Gold_CBS-seq.rep3	59929610	59398832	0.832
Lambda_DNA_500pg_NEB_EM-seq.rep1	1769619	1768290	0.933			Human_500pg_cfDNA_NEB_EM-seq.rep1	47038144	46762780	0.824
Lambda_DNA_500pg_NEB_EM-seq.rep2	2525159	2523185	0.908			Human_500pg_cfDNA_NEB_EM-seq.rep2	44910060	44612605	0.82
Lambda_DNA_500pg_NEB_EM-seq.rep3	1795265	1793927	0.92			Human_500pg_cfDNA_NEB_EM-seq.rep3	34628366	34483048	0.79
Lambda_DNA_500pg_UMBS-seq.rep1	1736486	1735190	0.913			Human_500pg_cfDNA_UMBS-seq.rep1	52020252	50998769	0.812
Lambda_DNA_500pg_UMBS-seq.rep2	2028059	2026350	0.915			Human_500pg_cfDNA_UMBS-seq.rep2	50395624	49823956	0.812
Lambda_DNA_500pg_UMBS-seq.rep3	1493011	1491748	0.918			Human_500pg_cfDNA_UMBS-seq.rep3	49882065	49424579	0.817
Lambda_DNA_500pg_Zymo-Gold_CBS-seq.rep1	3448155	3444361	0.96			Human_500pg_cfDNA_Zymo-Gold_CBS-seq.rep1	72326940	71587584	0.831
Lambda_DNA_500pg_Zymo-Gold_CBS-seq.rep2	4645158	4637142	0.962			Human_500pg_cfDNA_Zymo-Gold_CBS-seq.rep2	66939503	66297007	0.843
Lambda_DNA_500pg_Zymo-Gold_CBS-seq.rep3	6463158	6454652	0.958			Human_500pg_cfDNA_Zymo-Gold_CBS-seq.rep3	58398638	57737847	0.835
Lambda_DNA_50pg_NEB_EM-seq.rep1	2715420	2713214	0.919			Human_50pg_cfDNA_NEB_EM-seq.rep1	37308714	37140066	0.723
Lambda_DNA_50pg_NEB_EM-seq.rep2	2381226	2379385	0.916			Human_50pg_cfDNA_NEB_EM-seq.rep2	35065701	34871091	0.744
Lambda_DNA_50pg_NEB_EM-seq.rep3	2879417	2877008	0.916			Human_50pg_cfDNA_NEB_EM-seq.rep3	34752521	34521647	0.702
Lambda_DNA_50pg_UMBS-seq.rep1	1927040	1925594	0.93			Human_50pg_cfDNA_UMBS-seq.rep1	49567754	48876254	0.812
Lambda_DNA_50pg_UMBS-seq.rep2	2742574	2740554	0.934			Human_50pg_cfDNA_UMBS-seq.rep2	53208076	52697386	0.835
Lambda_DNA_50pg_UMBS-seq.rep3	1972498	1971224	0.92			Human_50pg_cfDNA_UMBS-seq.rep3	54680154	54218323	0.832
Lambda_DNA_50pg_Zymo-Gold_CBS-seq.rep1	4379912	4376691	0.96			Human_50pg_cfDNA_Zymo-Gold_CBS-seq.rep1	60950772	60384185	0.837
Lambda_DNA_50pg_Zymo-Gold_CBS-seq.rep2	3086330	3083233	0.958			Human_50pg_cfDNA_Zymo-Gold_CBS-seq.rep2	60964792	60185436	0.83
Lambda_DNA_50pg_Zymo-Gold_CBS-seq.rep3	3201931	3198926	0.955			Human_50pg_cfDNA_Zymo-Gold_CBS-seq.rep3	59624728	59120627	0.826
Lambda_DNA_5ng_NEB_EM-seq.rep1	2542578	2540573	0.917			Human_5ng_cfDNA_NEB_EM-seq.rep1	37792924	37490734	0.83
Lambda_DNA_5ng_NEB_EM-seq.rep2	2218508	2216856	0.914			Human_5ng_cfDNA_NEB_EM-seq.rep2	37888523	37459887	0.818
Lambda_DNA_5ng_NEB_EM-seq.rep3	1711376	1709996	0.913			Human_5ng_cfDNA_NEB_EM-seq.rep3	44012030	43453034	0.827
Lambda_DNA_5ng_UMBS-seq.rep1	2177720	2176137	0.935			Human_5ng_cfDNA_UMBS-seq.rep1	51243702	50714536	0.814
Lambda_DNA_5ng_UMBS-seq.rep2	1856032	1854459	0.931			Human_5ng_cfDNA_UMBS-seq.rep2	49747738	49104176	0.834
Lambda_DNA_5ng_UMBS-seq.rep3	1946721	1945147	0.92			Human_5ng_cfDNA_UMBS-seq.rep3	54648889	53879185	0.814
Lambda_DNA_5ng_Zymo-Gold_CBS-seq.rep1	3146406	3142914	0.962			Human_5ng_cfDNA_Zymo-Gold_CBS-seq.rep1	52920072	52566055	0.832
Lambda_DNA_5ng_Zymo-Gold_CBS-seq.rep2	2513961	2510930	0.953			Human_5ng_cfDNA_Zymo-Gold_CBS-seq.rep2	50241471	49755929	0.831
Lambda_DNA_5ng_Zymo-Gold_CBS-seq.rep3	2802239	2798342	0.961			Human_5ng_cfDNA_Zymo-Gold_CBS-seq.rep3	58991539	58339992	0.829
