# Supplementary material for: Ultra-mild bisulfite outperforms existing methods for 5-methylcytosine detection with low input DNA
Source: Nat Commun. 2025 Nov 13;16:9939. doi: 10.1038/s41467-025-66033-y (PMC12615686; doi:10.1038/s41467-025-66033-y)
Supplement: Supplementary file 4 — Supplementary Data 2 [file 41467_2025_66033_MOESM4_ESM.xlsx]

## Sheet: Sheet1
				Normalized Coverage on CpG sites in the μCaler EMS Panel v1.0 panel								Species of Cancer	Biomarker
Chr	Start	End	Gene_Symbols	UMBS-seq, rep1	UMBS-seq, rep2	EM-seq, rep1	EM-seq, rep2	CBS-seq, rep1	CBS-seq, rep2			Lung Cancer	SCT、HOXA7、RASSF1、SHOX2、PTGER4
1	2529351	2529353	HES5	308.5	255.5	191.5	199.5	88	72			Colorectal Carcinoma	NDRG4、BCAT1、Septin9、BMP3、TFPI2、SDC2、SFRP2
1	2529361	2529363	HES5	328.5	272	217	222.5	103.5	76			Gastric Cancer	Septin9、RNF180、TCF4、RPRM、SDC2、TERT
1	2529363	2529365	HES5	330.5	272.5	220.5	226.5	106.5	76			Liver Cancer	SCN4B、BDH1、HOXA10、PLAC8、BMPR1A、TEPP、SPACA6、MIXL1、TSC22D1
1	2529373	2529375	HES5	370.5	296	249	244.5	119.5	82			Breast Cancer	CDO1、PITX2、GSTP1、GP5、APC
1	2529378	2529380	HES5	379.5	305	260.5	249.5	122.5	83.5			Carcinoma Cancer	SOX1、GALR1、DMRTA2、EVX2、SOX17、DCHS2、TWIST1、TBX5、HOXA11、SIM2、LHX2
1	2529382	2529384	HES5	386.5	312	266	258	122.5	83			Prostatic Cancer	CCND2、CDH1、MCAM、PENK、PITX2、PTGS2、RARB、LINC02028、SLCO3A1、HES5、TPM4、FHAD1、SOX1-OT、IGFBP3、ZNF154、FEZF2、APC
1	2529385	2529387	HES5	384.5	308.5	262.5	258	121	80			Cervical Cancer	SOX1、PAX1、JAM3、TAFA4、ASTN1、DLX1、ITGA4、RXFP3、SOX17
1	2529388	2529390	HES5	382.5	308.5	266.5	258	118	82.5			Ovarian Cancer	PCDHB18P、CDO1、HOXA9、LYPD5、CDH13、FOXD3、ZNF671、HOXA11、FBXO32、OPCML、BLACAT1、LRRC41、GNE、FAIM2、CAPN2、SIM2
1	2529396	2529398	HES5	383.5	304.5	261	253.5	111.5	84.5
1	2529410	2529412	HES5	394.5	322.5	263.5	254.5	113.5	86.5
1	2529425	2529427	HES5	404.5	328.5	277	272.5	130.5	93
1	2529436	2529438	HES5	397	319.5	273.5	266	129.5	90
1	2529439	2529441	HES5	395	317.5	270	263	129.5	89
1	2529444	2529446	HES5	390.5	317	265	257.5	128.5	90.5
1	2529446	2529448	HES5	390	317	266.5	256	130.5	93
1	2529448	2529450	HES5	390	315	268	257	132.5	92.5
1	2529452	2529454	HES5	387.5	314	266.5	251.5	132.5	92
1	2529461	2529463	HES5	379.5	298	262	242.5	124.5	84
1	2529464	2529466	HES5	383	300	258.5	238	122	84.5
1	2529478	2529480	HES5	379	287.5	264.5	241	114.5	85
1	2529488	2529490	HES5	366.5	280.5	247.5	233.5	109	87
1	2529494	2529496	HES5	356.5	273.5	240.5	228	105	82.5
1	2529504	2529506	HES5	332.5	256.5	224	213.5	89.5	69
1	2529506	2529508	HES5	323.5	248.5	218	208.5	86.5	67
1	2529509	2529511	HES5	321	249	218.5	210.5	86	67.5
1	2529512	2529514	HES5	312.5	244	213	209	83	67.5
1	15247028	15247030	FHAD1	314	270	269	207.5	167	153.5
1	15247069	15247071	FHAD1	366	296.5	305	235.5	180	161
1	15247099	15247101	FHAD1	359.5	287.5	285	233.5	140	118
1	15247124	15247126	FHAD1	331.5	280	272	234.5	115	106.5
1	15247139	15247141	FHAD1	310.5	268	254.5	227	105.5	101.5
1	15247150	15247152	FHAD1	295	254	226.5	216.5	93.5	94
1	15247158	15247160	FHAD1	283	247	222	207.5	87	86
1	15247170	15247172	FHAD1	262	239	210.5	202	83.5	82
1	15247172	15247174	FHAD1	258	239.5	207.5	201	81.5	79.5
1	15247181	15247183	FHAD1	248	232	204	201.5	77	71
1	46303163	46303165	LRRC41	244	210	148	158.5	66	72
1	46303167	46303169	LRRC41	250.5	214.5	151	159	66.5	72
1	46303171	46303173	LRRC41	253.5	215.5	152.5	160	69.5	75
1	46303180	46303182	LRRC41	273.5	227	159.5	172.5	74.5	78.5
1	46303189	46303191	LRRC41	279.5	238	170	176.5	76	80
1	46303198	46303200	LRRC41	274	230.5	171	166.5	74.5	74
1	46303208	46303210	LRRC41	276	225.5	173	161	73	72.5
1	46303214	46303216	LRRC41	280	224.5	173	161.5	72	70.5
1	46303223	46303225	LRRC41	282.5	222.5	172.5	164.5	71	69
1	46303229	46303231	LRRC41	291.5	223	173.5	163	71	68
1	46303232	46303234	LRRC41	292	223	174	165.5	72	66.5
1	46303239	46303241	LRRC41	290.5	222	172.5	159.5	75	64
1	46303244	46303246	LRRC41	276	216.5	164	155	74	59
1	46303259	46303261	LRRC41	258.5	199	149	137.5	70.5	54
1	46303265	46303267	LRRC41	241	185.5	141	126	63	48.5
1	46303268	46303270	LRRC41	233	185	137.5	118	60	46.5
1	46303293	46303295	LRRC41	185.5	151	108.5	81	46.5	38.5
1	46303297	46303299	LRRC41	177	138.5	106	77	44	35.5
1	46303299	46303301	LRRC41	175	137	106	75.5	42	35
1	46303309	46303311	LRRC41	162.5	125	96	69	40	33
1	46303313	46303315	LRRC41	159	123.5	90.5	64.5	39	32
1	46303316	46303318	LRRC41	157.5	122	89.5	63.5	39	32
1	50421040	50421042	DMRTA2	363.5	305	229	221.5	117	85
1	50421043	50421045	DMRTA2	367	309.5	230	226	123	88
1	50421046	50421048	DMRTA2	372	311.5	231.5	235.5	123	94.5
1	50421049	50421051	DMRTA2	379.5	311	237	239.5	124	96
1	50421052	50421054	DMRTA2	388	316.5	239	243	124	97
1	50421064	50421066	DMRTA2	407.5	321.5	246.5	255.5	127	103.5
1	50421073	50421075	DMRTA2	419.5	339.5	266	274.5	136.5	113.5
1	50421079	50421081	DMRTA2	432.5	350	267	284.5	142	118
1	50421086	50421088	DMRTA2	449	365	276	295.5	152	123.5
1	50421100	50421102	DMRTA2	470	388.5	300.5	313.5	161.5	132
1	50421106	50421108	DMRTA2	486.5	410	310.5	330.5	164.5	133
1	50421109	50421111	DMRTA2	481	411	306.5	327	162.5	134
1	50421116	50421118	DMRTA2	485.5	414	316.5	330	163.5	136
1	50421127	50421129	DMRTA2	474	412.5	312	333.5	162.5	137
1	50421136	50421138	DMRTA2	467.5	407	305.5	327.5	162.5	129
1	50421154	50421156	DMRTA2	455	391	310	342.5	158.5	126.5
1	50421156	50421158	DMRTA2	456.5	389.5	309	343.5	158	127
1	50421158	50421160	DMRTA2	453.5	387.5	309	343	155.5	126
1	50421163	50421165	DMRTA2	445.5	378.5	303.5	332.5	152.5	122
1	50421176	50421178	DMRTA2	406.5	332	278	310.5	134	102.5
1	50421189	50421191	DMRTA2	391	314	271	294	121	96.5
1	63324648	63324650	FOXD3	217	223	139	165.5	105.5	81
1	63324659	63324661	FOXD3	222.5	230	141	174.5	106.5	89
1	63324661	63324663	FOXD3	221.5	232.5	140	174	108	88.5
1	63324676	63324678	FOXD3	235	235.5	139.5	182	114	91.5
1	63324678	63324680	FOXD3	233	230.5	136	181	114	90
1	63324695	63324697	FOXD3	230.5	225	132	167	111	86.5
1	63324708	63324710	FOXD3	234	231	133.5	163.5	125	96.5
1	63324710	63324712	FOXD3	236	231	135.5	162	126	99.5
1	63324712	63324714	FOXD3	233.5	232	137	160	127	100
1	63324716	63324718	FOXD3	236	232	138	159	127	101
1	63324719	63324721	FOXD3	237	235	138	162	124.5	102
1	63324747	63324749	FOXD3	251	248	137	191	136	136
1	63324754	63324756	FOXD3	254	254.5	140	191.5	143	140
1	63324776	63324778	FOXD3	248.5	244	124.5	181	131	126.5
1	63324779	63324781	FOXD3	250.5	250	126	184	131.5	126
1	63324782	63324784	FOXD3	249	248	124.5	183	131	123.5
1	63324798	63324800	FOXD3	233	235.5	115	175	120	115
1	177165185	177165187	ASTN1	332.5	330	186	221	199.5	166.5
1	177165201	177165203	ASTN1	350	356.5	199.5	239	213.5	178
1	177165203	177165205	ASTN1	351	358.5	200	237.5	212	177
1	177165259	177165261	ASTN1	300.5	330.5	189	202	184	148.5
1	177165277	177165279	ASTN1	263	288	160.5	171.5	157.5	121.5
1	177165282	177165284	ASTN1	255.5	282.5	159.5	166	155	117.5
1	177165317	177165319	ASTN1	192.5	210	112.5	124	118.5	87
1	186680075	186680077	PTGS2	204	189	141	158.5	79	77
1	186680086	186680088	PTGS2	218	203	145.5	172	90.5	85
1	186680096	186680098	PTGS2	239.5	223.5	156	186	102	89.5
1	186680120	186680122	PTGS2	296.5	278.5	193	218.5	119.5	100
1	186680135	186680137	PTGS2	315	295	209	232	128	110.5
1	186680146	186680148	PTGS2	316	312	210.5	241	133	117.5
1	186680178	186680180	PTGS2	343.5	344.5	214.5	255	144.5	123
1	186680191	186680193	PTGS2	365.5	352.5	222	261.5	146.5	123.5
1	186680197	186680199	PTGS2	368.5	347.5	225	259	151	128
1	186680205	186680207	PTGS2	378.5	345	224	255.5	152	125
1	186680214	186680216	PTGS2	388.5	350.5	234.5	250.5	147	124.5
1	186680219	186680221	PTGS2	388	345	237	242	142.5	126
1	186680221	186680223	PTGS2	387.5	345.5	238.5	244	142	125.5
1	186680224	186680226	PTGS2	387	347.5	238.5	243	142	127
1	186680251	186680253	PTGS2	366.5	305.5	231	209.5	118.5	107
1	186680260	186680262	PTGS2	362.5	297.5	225.5	208	117	110.5
1	186680262	186680264	PTGS2	364.5	299	224.5	211.5	117	107.5
1	186680277	186680279	PTGS2	324.5	283	203	191.5	107.5	96
1	186680279	186680281	PTGS2	323	282	201	190	105	94.5
1	186680283	186680285	PTGS2	315	281.5	195	187	100	93.5
1	186680290	186680292	PTGS2	310.5	283	184.5	185	97.5	89
1	186680295	186680297	PTGS2	316	277.5	182.5	184	97	87
1	186680298	186680300	PTGS2	316	274.5	178.5	185.5	95	84
1	186680307	186680309	PTGS2	309.5	271	175.5	187.5	95.5	84
1	186680309	186680311	PTGS2	303.5	269.5	172	186.5	95	85
1	186680312	186680314	PTGS2	298	267.5	169.5	184.5	93	84
1	186680314	186680316	PTGS2	293.5	264	167	182.5	91.5	83.5
1	186680340	186680342	PTGS2	261.5	245.5	157	166.5	81	78
1	186680365	186680367	PTGS2	238	245	145.5	161.5	82.5	77
1	186680386	186680388	PTGS2	234	233.5	130	154	97	75
1	186680397	186680399	PTGS2	239	241	144.5	163	108.5	86.5
1	186680411	186680413	PTGS2	246.5	240	145	165.5	121.5	90.5
1	186680426	186680428	PTGS2	251	244.5	162	167.5	128.5	98.5
1	186680433	186680435	PTGS2	255.5	242	168	175.5	134.5	102
1	186680479	186680481	PTGS2	326	313.5	228.5	211.5	168.5	154.5
1	186680498	186680500	PTGS2	345	335	250	233	173.5	176.5
1	186680506	186680508	PTGS2	349	337.5	257	236.5	179	186
1	186680551	186680553	PTGS2	455.5	420.5	277	308	226.5	232
1	186680559	186680561	PTGS2	448.5	417	272	307	225	228
1	186680584	186680586	PTGS2	469	416.5	277.5	294	234.5	234
1	186680599	186680601	PTGS2	456.5	396.5	262	288.5	224	227
1	186680679	186680681	PTGS2	390.5	383	222	193.5	178.5	150
1	186680689	186680691	PTGS2	381.5	372	223	187	167.5	140
1	186680698	186680700	PTGS2	383.5	373.5	218.5	183.5	162.5	129.5
1	186680710	186680712	PTGS2	397	382.5	231.5	186.5	157.5	135
1	186680731	186680733	PTGS2	435	408.5	248	216	163.5	135
1	186680744	186680746	PTGS2	449	429	261	211.5	158	145.5
1	186680748	186680750	PTGS2	445.5	427.5	266	218	158	143.5
1	186680754	186680756	PTGS2	456	435	269.5	224.5	164	146.5
1	186680776	186680778	PTGS2	446	444	266	232	159.5	146
1	186680793	186680795	PTGS2	427.5	423	269	232	153	138.5
1	205430602	205430604	BLCAT1	159.5	155	150	151.5	83.5	68
1	205430604	205430606	BLCAT1	161	156.5	153	152	85.5	69
1	205430608	205430610	BLCAT1	170.5	163	159.5	165.5	89	71.5
1	205430621	205430623	BLCAT1	192.5	185	177.5	182	105.5	83.5
1	205430662	205430664	BLCAT1	295.5	287	232	242	137	102.5
1	205430674	205430676	BLCAT1	316.5	318.5	247	256.5	145	109
1	205430684	205430686	BLCAT1	337	336	258.5	267.5	152	114
1	205430686	205430688	BLCAT1	340.5	336	261	272.5	150	112
1	205430719	205430721	BLCAT1	349.5	349.5	267.5	282	149.5	99.5
1	205430738	205430740	BLCAT1	339	344.5	260	280	145	92
1	205430741	205430743	BLCAT1	338	345	256	277.5	143	91
1	205430746	205430748	BLCAT1	325	336	252.5	268	142	86
1	205430753	205430755	BLCAT1	319	320.5	243	254	137	82
1	205430757	205430758	BLCAT1	310	315	236	248	129	82
1	223749165	223749167	CAPN2	363.5	319.5	218.5	270	123.5	123
1	223749205	223749207	CAPN2	366.5	318	224	274	130	122
1	223749207	223749209	CAPN2	368	319	224	274.5	131	122
1	223749209	223749211	CAPN2	368	319	222.5	275	130.5	122
1	223749217	223749219	CAPN2	360	313.5	222.5	273	129.5	121.5
1	223749236	223749238	CAPN2	301.5	269	189	233.5	108	95.5
1	223749243	223749245	CAPN2	279.5	255	176	219.5	93.5	86.5
1	223749259	223749261	CAPN2	229	213	140	166.5	77	60
1	223749261	223749263	CAPN2	225.5	207.5	137	162.5	76	57.5
1	223749263	223749265	CAPN2	216	200	135	159	73	55
1	223749277	223749279	CAPN2	164	136.5	98.5	126	46.5	40.5
1	223749286	223749288	CAPN2	141	126.5	83	101.5	39.5	35
1	223749293	223749295	CAPN2	125.5	118.5	76	87	36	29.5
1	223749297	223749299	CAPN2	120	113	75.5	79	36	25
1	223749300	223749302	CAPN2	116.5	108	71.5	74	35	25
1	223749306	223749308	CAPN2	115	102	69.5	69	34	25
1	223749309	223749311	CAPN2	116	101	69	63.5	34	25.5
1	223749311	223749313	CAPN2	114.5	98	69	63	33	26
1	226223881	226223883	MIXL1	252	222	200.5	173.5	60.5	43
1	226223895	226223897	MIXL1	272	234	202	177	61.5	43.5
1	226223901	226223903	MIXL1	278	238	203	176.5	63	45
1	226223914	226223916	MIXL1	299.5	264	211.5	183.5	73.5	56
1	226223916	226223918	MIXL1	297	267.5	211	184	74	55.5
1	226223920	226223922	MIXL1	299.5	269	207	185.5	75	55
1	226223925	226223927	MIXL1	311.5	279.5	204.5	190	75	56
1	226223928	226223930	MIXL1	316	283.5	202	190.5	75	58
1	226223931	226223933	MIXL1	316	285.5	203	190.5	76	59
1	226223934	226223936	MIXL1	314.5	285.5	201.5	190.5	76	61
1	226223939	226223941	MIXL1	319	289.5	200.5	197	76.5	67.5
1	226223942	226223944	MIXL1	325.5	288	205.5	199	76	69
1	226223948	226223950	MIXL1	325	292.5	211	200	80.5	69.5
1	226223952	226223954	MIXL1	334.5	297.5	208	206	83	74
1	226223962	226223964	MIXL1	349.5	313.5	203	225.5	86.5	79.5
1	226223965	226223967	MIXL1	350.5	319.5	204	228	86	81.5
1	226223989	226223991	MIXL1	394	361	249	248	105	96
1	226223996	226223998	MIXL1	399	372.5	253	255.5	105	99.5
1	226223999	226224001	MIXL1	405	374	252.5	260.5	106.5	101
1	226224005	226224007	MIXL1	407	374	253	263.5	108.5	100.5
1	226224013	226224015	MIXL1	424	386	253.5	272.5	107.5	107
1	226224026	226224028	MIXL1	442.5	405.5	274	285.5	116	110
1	226224028	226224030	MIXL1	444.5	410	274	284	117	111.5
1	226224032	226224034	MIXL1	448	407	274.5	283.5	122	112.5
1	226224040	226224042	MIXL1	458.5	412.5	273	289	131	118
1	226224042	226224044	MIXL1	454.5	410.5	277	290	133	117
1	226224058	226224060	MIXL1	457	420	290	288.5	139	118
1	226224083	226224085	MIXL1	434	401.5	289	286.5	131	112
1	226224088	226224090	MIXL1	430	400	284.5	288	128	111.5
1	226224092	226224094	MIXL1	426.5	396.5	283.5	283.5	126.5	110
1	226224100	226224102	MIXL1	411.5	382.5	273.5	271.5	123.5	106
1	226224102	226224104	MIXL1	413.5	381.5	271.5	268.5	123	106
1	226224110	226224112	MIXL1	385.5	357.5	262.5	251.5	117.5	96.5
1	226224116	226224118	MIXL1	371.5	343.5	256	242	110	89
1	226224121	226224123	MIXL1	358	330.5	249	236.5	102	88
2	153478529	153478531	RPRM	338	275.5	196.5	201.5	89.5	66.5
2	153478534	153478536	RPRM	345.5	282.5	208.5	210.5	90	66
2	153478538	153478540	RPRM	345.5	281.5	213	212.5	91	68
2	153478556	153478558	RPRM	388.5	323	239.5	248	109	77
2	153478565	153478567	RPRM	397	333.5	245	257.5	114	80
2	153478573	153478575	RPRM	406	341.5	250	257.5	110.5	81
2	153478577	153478579	RPRM	404.5	347.5	247	258.5	112	82
2	153478581	153478583	RPRM	404	352.5	248	261	112.5	84
2	153478584	153478586	RPRM	407.5	356	252	261.5	113.5	85.5
2	153478586	153478588	RPRM	408.5	356	251	262.5	114.5	86.5
2	153478590	153478592	RPRM	412	358.5	248	266	115.5	87.5
2	153478593	153478595	RPRM	415.5	363	249	269.5	117.5	89
2	153478595	153478597	RPRM	414	361.5	251.5	268	116.5	88.5
2	153478601	153478603	RPRM	411.5	361.5	250	264.5	115	92
2	153478616	153478618	RPRM	407.5	351	251	257	111	89.5
2	153478619	153478621	RPRM	408	350.5	250.5	257.5	108	88
2	153478622	153478624	RPRM	401.5	347.5	247.5	258	106.5	86.5
2	153478640	153478642	RPRM	336.5	311	220	236.5	91.5	68.5
2	153478649	153478651	RPRM	328.5	284.5	214	233.5	91.5	64.5
2	153478657	153478659	RPRM	312	271	204.5	215.5	88.5	68.5
2	153478667	153478669	RPRM	284.5	259	182.5	205	83.5	66
2	153478669	153478671	RPRM	281	255	180	203.5	83	65.5
2	153478673	153478675	RPRM	275.5	245.5	169.5	202	81.5	59
2	153478684	153478686	RPRM	252.5	225	149.5	191.5	72	57.5
2	172083310	172083312	DLX1	310.5	301.5	202	208.5	142.5	111
2	172083312	172083314	DLX1	313.5	308	204.5	213	143.5	110.5
2	172083314	172083316	DLX1	316.5	312	207.5	214	143.5	110
2	172083330	172083332	DLX1	345.5	333	212.5	221.5	159.5	116.5
2	172083340	172083342	DLX1	361	345.5	226	224.5	161	115
2	172083344	172083346	DLX1	359.5	344	228	227	163.5	117.5
2	172083361	172083363	DLX1	354	344	229.5	222	160.5	130
2	172083364	172083366	DLX1	358	344.5	230.5	222.5	161.5	131
2	172083421	172083423	DLX1	388	374	252.5	228	193.5	171.5
2	172083438	172083440	DLX1	386.5	377.5	254.5	223.5	204.5	179.5
2	172083443	172083445	DLX1	383	382	254.5	227	210	185.5
2	172083447	172083449	DLX1	379	380.5	259.5	227	207	187
2	172083454	172083456	DLX1	382	385.5	258	229.5	221.5	189
2	172083470	172083472	DLX1	377.5	383.5	262	224.5	227	193.5
2	172083506	172083508	DLX1	345.5	339	232	216.5	203.5	180
2	172083515	172083516	DLX1	338	325	220	206	201	171
2	176082368	176082370	EVX2	287	253	201	200.5	88	75
2	176082389	176082391	EVX2	333	299.5	242	238.5	103.5	90.5
2	176082402	176082404	EVX2	349	315	251.5	256.5	107	100
2	176082405	176082407	EVX2	343.5	315.5	254.5	259	109	105
2	176082408	176082410	EVX2	346	317.5	256.5	263	113	107.5
2	176082411	176082413	EVX2	346	323.5	257	265	114	108.5
2	176082414	176082416	EVX2	356.5	330	262	265	116.5	109.5
2	176082422	176082424	EVX2	362.5	332.5	260	270.5	127	112
2	176082429	176082431	EVX2	367	332	258	275	129	114.5
2	176082434	176082436	EVX2	367.5	331	265.5	273	132.5	114
2	176082443	176082445	EVX2	374.5	335	263.5	273	132	111.5
2	176082461	176082463	EVX2	374.5	341	262.5	268	132	110
2	176082471	176082473	EVX2	374.5	344	256	263	134.5	106.5
2	176082499	176082501	EVX2	310	296	222	231.5	120	105
2	176082502	176082504	EVX2	308.5	293	220.5	231	116.5	103.5
2	176082508	176082510	EVX2	295.5	285	214.5	221.5	115.5	102.5
2	176082513	176082515	EVX2	293	286	213	222.5	114.5	102
2	176082515	176082517	EVX2	291	283	211.5	221	115	102.5
2	176082517	176082519	EVX2	290	282	213	219.5	113.5	101.5
2	176082522	176082524	EVX2	285.5	285	210.5	216.5	113	100
2	181456929	181456931	ITGA4	208	168.5	150	152.5	91	87.5
2	181456932	181456934	ITGA4	208.5	174	155	154.5	95	89.5
2	181457034	181457036	ITGA4	280	258	159	173	112.5	95
2	181457047	181457049	ITGA4	284	264	168	173.5	113.5	94.5
2	181457055	181457057	ITGA4	284.5	259	169	172	110.5	94
2	181457058	181457060	ITGA4	284	258.5	167.5	172.5	108.5	90
2	181457073	181457075	ITGA4	274.5	250.5	168.5	172.5	102	86
3	25427844	25427846	RARB	348.5	333.5	223	215	158	170.5
3	25427877	25427879	RARB	407.5	377.5	242	230	165	184
3	25427882	25427884	RARB	412	387	241.5	234	160.5	186.5
3	25427889	25427891	RARB	415.5	385	238	235.5	162	187
3	25427896	25427898	RARB	421.5	396	241.5	238.5	157	179.5
3	25427900	25427902	RARB	409.5	389.5	236.5	232	152.5	168.5
3	25427904	25427906	RARB	416.5	386.5	235.5	233	150.5	169.5
3	25427910	25427912	RARB	418	388	236	226	147.5	166
3	25427918	25427920	RARB	429	388	243.5	229.5	144.5	178.5
3	25427935	25427937	RARB	462	406	271.5	258.5	162	200.5
3	25427938	25427940	RARB	462.5	404	274	257.5	167.5	205.5
3	25427952	25427954	RARB	461.5	394.5	271	258	163	206.5
3	25427979	25427981	RARB	484.5	416.5	296.5	277	183	229
3	25427995	25427997	RARB	493	433.5	320	286	185.5	237.5
3	25428000	25428002	RARB	496	433.5	326.5	290	190.5	239
3	25428069	25428071	RARB	460.5	419.5	305.5	265	220	255
3	25428072	25428074	RARB	457	415.5	304.5	261	222.5	250.5
3	25428081	25428083	RARB	438.5	397	285.5	259	206	232
3	25428085	25428087	RARB	438.5	395	278.5	255.5	199.5	228
3	25428202	25428204	RARB	431.5	408	250	248.5	221.5	201.5
3	25428216	25428218	RARB	440	420.5	251	262.5	228.5	222.5
3	25428228	25428230	RARB	450	427.5	252	266.5	233.5	225.5
3	25428344	25428346	RARB	450	466	301.5	305	262.5	253.5
3	25428368	25428370	RARB	482	459	310.5	317.5	260	243.5
3	25428374	25428376	RARB	474	455.5	311	317.5	254.5	236
3	25428376	25428378	RARB	478	456.5	310.5	316.5	255	239.5
3	25428380	25428382	RARB	476.5	458.5	306.5	310	257	241.5
3	25428385	25428387	RARB	480	455.5	306	311	250	241.5
3	25428407	25428409	RARB	493	468.5	290.5	314.5	264	240
3	25428410	25428412	RARB	488	477	294	314	270	237.5
3	25428422	25428424	RARB	494.5	481	296.5	321	277	239.5
3	25428427	25428429	RARB	497	484.5	295	326.5	274	239.5
3	25428433	25428435	RARB	492	474	293.5	325.5	269.5	234
3	25428494	25428496	RARB	576	508.5	334	336.5	277.5	255.5
3	25428499	25428501	RARB	575.5	511.5	336.5	332	276.5	258
3	25428512	25428514	RARB	565.5	520	337	334	279.5	265.5
3	25428593	25428595	RARB	521.5	475.5	316.5	315	249	244
3	25428621	25428623	RARB	435	415	280	279	214	193.5
3	50340372	50340374	RASSF1A	250	210	150.5	172.5	82.5	77.5
3	50340383	50340385	RASSF1A	273.5	218	162	185.5	90	86
3	50340404	50340406	RASSF1A	335.5	277	191	220.5	112.5	101
3	50340406	50340408	RASSF1A	336	280.5	193	222	114.5	102
3	50340418	50340420	RASSF1A	366	308.5	209	244	130	108
3	50340426	50340428	RASSF1A	378	313	213	257	131	108
3	50340435	50340437	RASSF1A	389	322	219	257.5	131	105
3	50340448	50340450	RASSF1A	406	332	233.5	258	133	105
3	50340461	50340463	RASSF1A	409.5	328	234	265	136.5	103
3	50340464	50340466	RASSF1A	407.5	325	233.5	262.5	136.5	104.5
3	50340477	50340479	RASSF1A	418.5	326.5	236.5	263	136	100.5
3	50340479	50340481	RASSF1A	419.5	327	234	260.5	132.5	101.5
3	50340489	50340491	RASSF1A	432	329	236	262	138	102
3	50340491	50340493	RASSF1A	433.5	331.5	240	260.5	138.5	102
3	50340494	50340496	RASSF1A	427	328	240.5	257	139.5	98.5
3	50340500	50340502	RASSF1A	434	333.5	239.5	254.5	141	98.5
3	50340523	50340525	RASSF1A	415	322.5	238	256.5	139.5	87
3	50340529	50340531	RASSF1A	410.5	322	235	246.5	139.5	86
3	50340535	50340537	RASSF1A	396	317	235	247.5	137	82
3	50340537	50340539	RASSF1A	393.5	315	234.5	245.5	136.5	81.5
3	50340539	50340541	RASSF1A	387	311	229	244	132	80.5
3	50340554	50340556	RASSF1A	369	290	220.5	235	122.5	78.5
3	50340556	50340558	RASSF1A	367.5	288.5	218	233.5	121.5	79
3	50340558	50340560	RASSF1A	364	286	218	229	121	80.5
3	50340575	50340577	RASSF1A	354.5	277.5	225	212.5	113	69
3	50340579	50340581	RASSF1A	350	280.5	226.5	212	114.5	70.5
3	50340582	50340584	RASSF1A	348	279.5	225.5	210.5	116	70
3	50340597	50340599	RASSF1A	356	295	224	229.5	113.5	62.5
3	50340609	50340611	RASSF1A	361	299	224.5	220	108.5	63
3	50340616	50340618	RASSF1A	368.5	314	228.5	219	106	62.5
3	50340622	50340624	RASSF1A	366.5	317.5	229	222.5	102.5	66
3	50340627	50340629	RASSF1A	366.5	311	228	230.5	99.5	64
3	50340634	50340636	RASSF1A	378	310.5	230	229.5	97.5	62.5
3	50340636	50340638	RASSF1A	377	311	231.5	228	98	62
3	50340647	50340649	RASSF1A	368.5	313.5	234.5	230.5	91.5	65.5
3	50340656	50340658	RASSF1A	369	306.5	232.5	232.5	97.5	64
3	50340674	50340676	RASSF1A	379	312	239	237	97.5	62
3	50340688	50340690	RASSF1A	407	332	241.5	249.5	98.5	62
3	50340690	50340692	RASSF1A	407	334.5	240.5	252	99.5	61
3	50340698	50340700	RASSF1A	406.5	330	245.5	256	101	60.5
3	50340700	50340702	RASSF1A	403.5	332.5	243	255.5	102.5	61.5
3	50340702	50340704	RASSF1A	400.5	333.5	244	254.5	103.5	61
3	50340707	50340709	RASSF1A	397	329.5	241	259	102	59
3	50340712	50340714	RASSF1A	396	326.5	243.5	258.5	100	57.5
3	50340714	50340716	RASSF1A	396	327.5	241	259.5	101.5	57
3	50340722	50340724	RASSF1A	387	306.5	236	254	104	55
3	50340731	50340733	RASSF1A	388	300.5	230	257	95.5	57.5
3	50340737	50340739	RASSF1A	383.5	304	235	257	94.5	59
3	50340750	50340752	RASSF1A	380.5	299.5	237.5	258	98.5	61.5
3	50340752	50340754	RASSF1A	380.5	298	237	257	99	60
3	50340759	50340761	RASSF1A	377	293.5	232.5	255.5	102	59.5
3	50340773	50340775	RASSF1A	371	281	232.5	243	102.5	63.5
3	50340799	50340801	RASSF1A	350	268.5	226.5	232	107.5	70
3	50340809	50340811	RASSF1A	351	266	224.5	229.5	107.5	74.5
3	50340819	50340821	RASSF1A	345.5	273.5	227.5	225.5	105.5	83
3	50340826	50340828	RASSF1A	333	259	219.5	217	104	84.5
3	50340839	50340841	RASSF1A	301	247	218	205.5	93	82.5
3	50340849	50340851	RASSF1A	309	257.5	217.5	202.5	96.5	85
3	50340851	50340853	RASSF1A	311	256.5	214.5	200	96	85
3	50340856	50340858	RASSF1A	312.5	257	210	197.5	95	85.5
3	50340860	50340862	RASSF1A	306.5	257.5	208	195.5	97	85.5
3	50340873	50340875	RASSF1A	311	255.5	209	189.5	91	84
3	50340880	50340882	RASSF1A	310.5	256.5	201.5	188.5	92.5	91
3	50340889	50340891	RASSF1A	307	255.5	194	184.5	94	96.5
3	50340914	50340916	RASSF1A	311.5	263	208	183.5	87.5	119.5
3	50340917	50340919	RASSF1A	314	263.5	209.5	185	86.5	121
3	50340938	50340940	RASSF1A	333.5	276	221.5	211	78	113.5
3	50340940	50340942	RASSF1A	337	279	225.5	214	79	114
3	50340975	50340977	RASSF1A	381	314.5	244	246	86.5	123.5
3	50340981	50340983	RASSF1A	389.5	321	252	251	88	124
3	50340991	50340993	RASSF1A	394.5	329.5	247	251	91	128.5
3	50340993	50340995	RASSF1A	395.5	332	248	252	91.5	130
3	50340999	50341001	RASSF1A	391.5	337	244	251.5	90.5	129
3	50341013	50341015	RASSF1A	372	318	240.5	246.5	91.5	138
3	50341037	50341039	RASSF1A	368	327.5	246	246.5	94.5	146
3	50341060	50341062	RASSF1A	356.5	309.5	236	237	97	130
3	50341064	50341066	RASSF1A	360.5	307.5	231.5	234.5	93	128
3	50341073	50341075	RASSF1A	357.5	306.5	219	223.5	90	126.5
3	50341076	50341078	RASSF1A	347.5	305	217	217	89	128.5
3	50341079	50341081	RASSF1A	343.5	304.5	213	214	86.5	128
3	50341083	50341085	RASSF1A	338	301.5	207.5	205.5	85.5	127.5
3	50341095	50341097	RASSF1A	295	272.5	175	183.5	73.5	116
3	50341097	50341099	RASSF1A	293	270	172.5	179.5	73	115.5
3	50341107	50341109	RASSF1A	279.5	259	164.5	169	70	106.5
3	62371201	62371203	FEZF2	285.5	290	198	183	134	135
3	62371210	62371212	FEZF2	308.5	311.5	209	201	150.5	147
3	62371237	62371239	FEZF2	409	392.5	268	263.5	203	190
3	62371246	62371248	FEZF2	423.5	400.5	280	280	216	197.5
3	62371252	62371254	FEZF2	429	401.5	282	281	221	197.5
3	62371268	62371270	FEZF2	434.5	404.5	285.5	286	221.5	190
3	62371270	62371272	FEZF2	432	402.5	283.5	282.5	218.5	190.5
3	62371278	62371280	FEZF2	420.5	381.5	266.5	265	199	177
3	62371286	62371288	FEZF2	410	364	254.5	256	198	168
3	62371295	62371297	FEZF2	403	352	247	254	195	162.5
3	62371305	62371307	FEZF2	379	332	240.5	243	188.5	154
3	62371313	62371315	FEZF2	357	310.5	233.5	227.5	180.5	146.5
3	62371321	62371323	FEZF2	343	301	227.5	218	167.5	140.5
3	68932527	68932529	TAFA4	340	310	269	268.5	103.5	98
3	68932530	68932532	TAFA4	345	311.5	273.5	273.5	105.5	100
3	68932532	68932534	TAFA4	347	310.5	274.5	279	105	100.5
3	68932546	68932548	TAFA4	369	324.5	289	293.5	109	100
3	68932552	68932554	TAFA4	371.5	320	293.5	294.5	111.5	100
3	68932565	68932567	TAFA4	385.5	335	305.5	301.5	106	97.5
3	68932567	68932569	TAFA4	392	338.5	304	300.5	107.5	98
3	68932584	68932586	TAFA4	403	340.5	297.5	305	106.5	97.5
3	68932590	68932592	TAFA4	402.5	337.5	300.5	308.5	108.5	101.5
3	68932593	68932595	TAFA4	403	343.5	299	305.5	113.5	103.5
3	68932595	68932597	TAFA4	405	345	299.5	309.5	114	102.5
3	68932600	68932602	TAFA4	400.5	343	297	312.5	114.5	98
3	68932602	68932604	TAFA4	399.5	345	294.5	311.5	114	97
3	68932613	68932615	TAFA4	391	328	281.5	298	110	93
3	68932618	68932620	TAFA4	383	325	277.5	296	106	90
3	68932622	68932624	TAFA4	373.5	321.5	276	290.5	104	87
3	158103443	158103445	SHOX2	339	274.5	222.5	226.5	108	85
3	158103456	158103458	SHOX2	352.5	299	231	235	120.5	94
3	158103472	158103474	SHOX2	370	324	247.5	253	132.5	112
3	158103483	158103485	SHOX2	391	345	266	274.5	148	124
3	158103495	158103497	SHOX2	406.5	359.5	270.5	276	153	126.5
3	158103501	158103503	SHOX2	415	373	278	283	164.5	133.5
3	158103507	158103509	SHOX2	409	364	282	290.5	168.5	135.5
3	158103514	158103516	SHOX2	419	373.5	291.5	301	170	136.5
3	158103529	158103531	SHOX2	443.5	397.5	304	304.5	169	143
3	158103574	158103576	SHOX2	483.5	413.5	313	339	178	157
3	158103579	158103581	SHOX2	479	407.5	315.5	341.5	179	158
3	158103587	158103589	SHOX2	473	401.5	320	339	184	162
3	158103591	158103593	SHOX2	480.5	402.5	322	337.5	184.5	165.5
3	158103597	158103599	SHOX2	481	394	319.5	335	181	165
3	158103601	158103603	SHOX2	476	385.5	317	331	178.5	164.5
3	158103611	158103613	SHOX2	470.5	372.5	321	336.5	173	166.5
3	158103617	158103619	SHOX2	471.5	372.5	319	331	177.5	162
3	158103642	158103644	SHOX2	450.5	339.5	278	292.5	164.5	142
3	158103645	158103647	SHOX2	447.5	338.5	276.5	287.5	164.5	143
3	158103654	158103656	SHOX2	434.5	335	263.5	277.5	161	136.5
3	158103673	158103675	SHOX2	434	337	261	261.5	160.5	141.5
3	158103688	158103690	SHOX2	428	333	264.5	267.5	177	142.5
3	158103694	158103696	SHOX2	423	335.5	281	264	172	143
3	158103698	158103700	SHOX2	416.5	341.5	281	263	172	143
3	158103708	158103710	SHOX2	424.5	354.5	291	267.5	176	149.5
3	158103728	158103730	SHOX2	447.5	366	290	273	214	170.5
3	158103738	158103740	SHOX2	496.5	403	301.5	280	230.5	186
3	158103746	158103748	SHOX2	494	410	295	286	230.5	188
3	158103754	158103756	SHOX2	485.5	406	298	285	231	191.5
3	158103764	158103766	SHOX2	498	415	301.5	291	236.5	194.5
3	158103795	158103797	SHOX2	466	406.5	295.5	285	227	196
3	158103804	158103806	SHOX2	452	395.5	287	277.5	217.5	187
3	158103806	158103808	SHOX2	446.5	391.5	283.5	277	213	184.5
3	158103813	158103815	SHOX2	437.5	383.5	276	268	201.5	176.5
3	158105752	158105754	SHOX2	322.5	262.5	186.5	198.5	118	95
3	158105771	158105773	SHOX2	340	277	198.5	213.5	132	109.5
3	158105801	158105803	SHOX2	367.5	318	222	234	120.5	109.5
3	158105810	158105812	SHOX2	383.5	315.5	229.5	238.5	118.5	111.5
3	158105813	158105815	SHOX2	385.5	312.5	230	236.5	115.5	113
3	158105816	158105818	SHOX2	383.5	310.5	228	230.5	116	111.5
3	158105822	158105824	SHOX2	378.5	311	225	229	112.5	111.5
3	158105831	158105833	SHOX2	375	318.5	223.5	240	107	108
3	158105834	158105836	SHOX2	377.5	317	219.5	235.5	103.5	106
3	158105837	158105839	SHOX2	375	318.5	217.5	229	104	103.5
3	158105843	158105845	SHOX2	367.5	309.5	215	223.5	106.5	106.5
3	158105846	158105848	SHOX2	358.5	303	218	216.5	105.5	106.5
3	158105850	158105852	SHOX2	354.5	297	217.5	213	101.5	111.5
3	158105854	158105856	SHOX2	348	293	216	209.5	99	109.5
3	158105862	158105864	SHOX2	338	299	215.5	211	92	109
3	158105872	158105874	SHOX2	333.5	291.5	205.5	202.5	91.5	110.5
3	158105876	158105878	SHOX2	325	284.5	206.5	201	90	107
3	158105879	158105881	SHOX2	327.5	288.5	209.5	207	92.5	111.5
3	158105881	158105883	SHOX2	324.5	286.5	210	204	91.5	112
3	158105886	158105888	SHOX2	321.5	284.5	206.5	199.5	92	109.5
3	158105891	158105893	SHOX2	315.5	279	208.5	200.5	91	108
3	158105900	158105902	SHOX2	308.5	273	200.5	190.5	88.5	102
3	158105904	158105906	SHOX2	305	270.5	196.5	194	86.5	101.5
3	194058373	194058375	LINC02028	326.5	299.5	245.5	209.5	122.5	116
3	194058375	194058377	LINC02028	329	301	245.5	209.5	123	116
3	194058391	194058393	LINC02028	357	325.5	259	223	130.5	119.5
3	194058397	194058399	LINC02028	361.5	328.5	261	226.5	132	118.5
3	194058434	194058436	LINC02028	444.5	414.5	272	260	134	136.5
3	194058450	194058452	LINC02028	443.5	403	254	262.5	135.5	134
3	194058461	194058463	LINC02028	450.5	405.5	250	253.5	130.5	136
3	194058464	194058466	LINC02028	441.5	403	246	249	126.5	137.5
3	194058466	194058468	LINC02028	437	398.5	242	247.5	125.5	137
3	194058477	194058479	LINC02028	421	401	233	236	120.5	126
3	194058483	194058485	LINC02028	409	399.5	225	231	115.5	125
3	194058502	194058504	LINC02028	406.5	393.5	212	235.5	118	127
3	194058506	194058508	LINC02028	405.5	390.5	213.5	231.5	118.5	123.5
3	194058513	194058515	LINC02028	406	387	210	227	118	120.5
3	194397934	194397936	GP5	320.5	311.5	201.5	256.5	186	133.5
3	194397949	194397951	GP5	356	352	217.5	277	204	145
3	194397962	194397964	GP5	365	357	218	282	199.5	147
3	194397964	194397966	GP5	363.5	358	219	285	200	147
3	194398008	194398010	GP5	376	361	222.5	280	188.5	124.5
3	194398017	194398019	GP5	363	355.5	226	279	181.5	118.5
3	194398020	194398022	GP5	361	355.5	228	276.5	178	119.5
3	194398035	194398037	GP5	338	329.5	224	258.5	147.5	104
3	194398049	194398051	GP5	305.5	289	203	225	122.5	80
3	194398059	194398061	GP5	290	261	184.5	202.5	111.5	67.5
3	194398068	194398070	GP5	274	240.5	173	188.5	101	62
3	197555673	197555675	BDH1	376.5	351.5	253	261.5	136	114
3	197555680	197555682	BDH1	381	361	260	270.5	142.5	114
3	197555686	197555688	BDH1	389.5	366.5	261	281.5	147.5	112.5
3	197555702	197555704	BDH1	398	356	249	273	144	117
3	197555710	197555712	BDH1	400.5	352.5	243.5	278	144	115.5
3	197555720	197555722	BDH1	385	348	234.5	271.5	133.5	110
3	197555731	197555733	BDH1	371.5	334	221.5	264	116	100.5
3	197555744	197555746	BDH1	343.5	321	210	252.5	114.5	89
3	197555748	197555750	BDH1	329	309.5	196.5	247.5	112.5	86.5
3	197555761	197555763	BDH1	317	304	186	229.5	108.5	85
3	197555763	197555765	BDH1	316.5	299	185.5	227.5	108	81.5
3	197555805	197555807	BDH1	257	237.5	156	184	72	58.5
3	197555819	197555821	BDH1	246.5	219	147	175	65.5	57
3	197555822	197555823	BDH1	241	215	145	174	64	55
4	81031147	81031149	BMP3	356	284	236.5	216.5	89	84
4	81031151	81031153	BMP3	366.5	289	244	228	90.5	86
4	81031153	81031155	BMP3	367	290.5	248	232	91.5	87.5
4	81031158	81031160	BMP3	388	306	258.5	240	97	88.5
4	81031165	81031167	BMP3	405	320	269	247.5	99	94.5
4	81031169	81031171	BMP3	412.5	334.5	272.5	258	100	97
4	81031175	81031177	BMP3	417	347.5	278	263	106.5	102
4	81031203	81031205	BMP3	448	382.5	291.5	303	131.5	116.5
4	81031209	81031211	BMP3	455	385.5	306	310	136.5	117.5
4	81031212	81031214	BMP3	454	385	308	313	136.5	118.5
4	81031215	81031217	BMP3	456.5	386	310	317.5	139.5	124
4	81031225	81031227	BMP3	465	403	313.5	325.5	148.5	126
4	81031231	81031233	BMP3	475	411.5	314	317.5	147.5	127.5
4	81031241	81031243	BMP3	477	409.5	314.5	320	146	121
4	81031246	81031248	BMP3	485	410	319	326	152	122.5
4	81031249	81031251	BMP3	487.5	409.5	318	328	153	122
4	81031252	81031254	BMP3	491	404	321.5	332.5	154	123
4	81031259	81031261	BMP3	500.5	411	328	340.5	156.5	128
4	81031262	81031264	BMP3	499	418	332	340	157	129.5
4	81031264	81031266	BMP3	501	422	332.5	338.5	156.5	129
4	81031267	81031269	BMP3	498.5	421.5	338	334.5	156	129.5
4	81031269	81031271	BMP3	498.5	423.5	339.5	335	157	131
4	81031271	81031273	BMP3	499	420	340.5	333.5	156	130.5
4	81031294	81031296	BMP3	468.5	395	325.5	310.5	154.5	124
4	83114737	83114739	PLAC8	271.5	266	203	192	257	231
4	83114768	83114770	PLAC8	248.5	232	173	175	203	182
4	83114799	83114801	PLAC8	202.5	186	145.5	128	153	127.5
4	110637067	110637069	PITX2	289.5	260.5	217	194.5	126.5	109
4	110637081	110637083	PITX2	297.5	256	211.5	200	127	111
4	110637086	110637088	PITX2	310	262	212	204.5	125	114
4	110637124	110637126	PITX2	278	218.5	184	189	91	91
4	110637126	110637128	PITX2	264	208.5	171.5	179	84.5	85.5
4	110637128	110637130	PITX2	266.5	208.5	168	181.5	84	87.5
4	110637132	110637134	PITX2	272	209	169.5	189.5	86.5	88.5
4	110637136	110637138	PITX2	279	210.5	174.5	194	94	93
4	110637140	110637142	PITX2	291.5	228	189	203.5	104	104.5
4	110637146	110637148	PITX2	319.5	253.5	209.5	209	113	110
4	110637152	110637154	PITX2	352.5	268.5	230.5	220.5	114	120
4	110637154	110637156	PITX2	355.5	272.5	235.5	224.5	116	121.5
4	110637161	110637163	PITX2	382.5	301.5	250	234.5	130.5	125
4	110637172	110637174	PITX2	409.5	322.5	274.5	253	135	134
4	110637181	110637183	PITX2	431	335	284	260	138	138
4	110637185	110637187	PITX2	447	346.5	286.5	266	143.5	140.5
4	110637189	110637191	PITX2	455	349	284.5	265.5	148	142.5
4	110637193	110637195	PITX2	455	348	285	269	152	145
4	110637196	110637198	PITX2	453	348.5	283.5	273.5	155.5	148
4	110637205	110637207	PITX2	448.5	353	292	278.5	163	152
4	110637215	110637217	PITX2	450.5	351	296.5	283	169	158.5
4	110637218	110637220	PITX2	460	359.5	299.5	288.5	171	161.5
4	110637225	110637227	PITX2	471	370.5	300.5	292	174	168
4	110637253	110637255	PITX2	476	366	333.5	299.5	191	177.5
4	110637258	110637260	PITX2	484	383.5	347.5	296.5	198	183
4	110637266	110637268	PITX2	486	383.5	353.5	295.5	197.5	187.5
4	110637273	110637275	PITX2	480	381	343.5	292.5	199	192
4	110637279	110637281	PITX2	477.5	373	338	288.5	194.5	191.5
4	110637287	110637289	PITX2	472	367.5	335.5	288	196.5	189.5
4	110637307	110637309	PITX2	409.5	334	276.5	255.5	171.5	190
4	110637327	110637329	PITX2	391	334.5	269.5	259	180.5	197.5
4	110637342	110637344	PITX2	394	343	272.5	267	190.5	206.5
4	110637409	110637411	PITX2	392.5	362.5	245	252.5	219.5	238.5
4	110637417	110637419	PITX2	390.5	354.5	229	247.5	219	235.5
4	110637445	110637447	PITX2	383	358	227	231.5	224.5	214.5
4	110637456	110637458	PITX2	385	343.5	215	229	221	201.5
4	110637470	110637472	PITX2	382.5	339	216.5	227	243.5	213.5
4	110637495	110637497	PITX2	390	343	229	246	246.5	210.5
4	110637510	110637512	PITX2	418.5	356.5	247.5	273.5	260	210
4	110637534	110637536	PITX2	440.5	351.5	267.5	284.5	263	208.5
4	110637570	110637572	PITX2	438	361.5	272	301.5	270	208
4	110637575	110637577	PITX2	432.5	360.5	274	307.5	271	215
4	110637596	110637598	PITX2	384.5	310	249.5	294.5	247.5	190.5
4	110637600	110637602	PITX2	383	312	248.5	290	242	189
4	110641408	110641410	PITX2	496	418.5	292	337	186	167.5
4	110641427	110641429	PITX2	531.5	442.5	317	366	210	184
4	110641435	110641437	PITX2	535.5	455.5	324.5	370.5	215.5	193.5
4	110641442	110641444	PITX2	528	445	321	376	213	202
4	110641477	110641479	PITX2	488	440.5	299	354	218.5	182
4	110641489	110641491	PITX2	460.5	430	295	350	216.5	176
4	110641491	110641493	PITX2	459	430	291	347.5	216.5	174.5
4	110641511	110641513	PITX2	383	379	264.5	300	196.5	153.5
4	110641513	110641515	PITX2	377	372	259	296.5	195	151.5
4	110641519	110641521	PITX2	362	356.5	245	283	184.5	140.5
4	153788773	153788774	SFRP2	365	331	267	274	148	112
4	153788790	153788792	SFRP2	390.5	364	277	286	159	127.5
4	153788795	153788797	SFRP2	401	379	273	292	162.5	133
4	153788814	153788816	SFRP2	427	391	282	310.5	158.5	123.5
4	153788835	153788837	SFRP2	463	414	291.5	325.5	164.5	132.5
4	153788841	153788843	SFRP2	476	426.5	301	337.5	174	136.5
4	153788843	153788845	SFRP2	479	431	306.5	340.5	177	139.5
4	153788845	153788847	SFRP2	486.5	439.5	311.5	340.5	179.5	141.5
4	153788851	153788853	SFRP2	502.5	456	317.5	351.5	187.5	146.5
4	153788868	153788870	SFRP2	502	460.5	318	354.5	187.5	149
4	153788874	153788876	SFRP2	492.5	452	315.5	347.5	183	145.5
4	153788884	153788886	SFRP2	483	434	317.5	341.5	176.5	143
4	153788889	153788891	SFRP2	488.5	435.5	317.5	342.5	175	143.5
4	153788893	153788895	SFRP2	491	438	324	336.5	174	145.5
4	153788900	153788902	SFRP2	489	433	318.5	331	170.5	146
4	153788911	153788913	SFRP2	494.5	419	321.5	330	160	146
4	153788917	153788919	SFRP2	487	414	320.5	326	158	146
4	153788926	153788928	SFRP2	480	403.5	314	315	158	145
4	153788935	153788937	SFRP2	464.5	378	304	302	153.5	138
4	154490385	154490387	DCHS2	351	306	253.5	253.5	107	68
4	154490387	154490389	DCHS2	353	308.5	259.5	256.5	108	71
4	154490391	154490393	DCHS2	360.5	312	264.5	259.5	110	71
4	154490397	154490399	DCHS2	370	322	275.5	269	110.5	74
4	154490399	154490401	DCHS2	371.5	325	278	269.5	110.5	75
4	154490403	154490405	DCHS2	376.5	333	278.5	275	113.5	76
4	154490405	154490407	DCHS2	375.5	330.5	276	273	112	76.5
4	154490415	154490417	DCHS2	381	327.5	275.5	282.5	114.5	76
4	154490418	154490420	DCHS2	380	325.5	276.5	279.5	114	71.5
4	154490422	154490424	DCHS2	378.5	323.5	278.5	284.5	115.5	68
4	154490430	154490432	DCHS2	374	317	278.5	283	116	75.5
4	154490436	154490438	DCHS2	379.5	324	275.5	284	118.5	77
4	154490438	154490440	DCHS2	379	322.5	278.5	285.5	118	77
4	154490443	154490445	DCHS2	382	317.5	274	285.5	118	79
4	154490445	154490447	DCHS2	380	320.5	274	285.5	118.5	79.5
4	154490448	154490450	DCHS2	377	323	275.5	285.5	119	79.5
4	154490450	154490452	DCHS2	378.5	321.5	277	286	119	78
4	154490457	154490459	DCHS2	371	310.5	273.5	285	115.5	78.5
4	154490473	154490475	DCHS2	366	300	267.5	268.5	113	76.5
4	154490476	154490478	DCHS2	370	303.5	267	268	113	77.5
4	154490484	154490486	DCHS2	363.5	299	260	263.5	111	78
4	154490499	154490501	DCHS2	358	295	253.5	271.5	112	85
4	154490501	154490503	DCHS2	357	295.5	256	274.5	110	83
4	154490511	154490513	DCHS2	354.5	290	253	267.5	106	80.5
4	154490523	154490525	DCHS2	331.5	266	227	255	98.5	73.5
4	154490528	154490530	DCHS2	326	262	225.5	245.5	95.5	71
4	154490531	154490533	DCHS2	313	254.5	216	238.5	91	66.5
5	1295222	1295224	TERT	315.5	272.5	204	215	84	85.5
5	1295227	1295229	TERT	327.5	279.5	217	220.5	90	91.5
5	1295236	1295238	TERT	347	316.5	230	236.5	100	103.5
5	1295238	1295240	TERT	349.5	322.5	233	243.5	101.5	102
5	1295248	1295250	TERT	375	337.5	248	262.5	118	114
5	1295258	1295260	TERT	415	371.5	267.5	284.5	128	124.5
5	1295260	1295262	TERT	422.5	378.5	271	291.5	132	126
5	1295277	1295279	TERT	449.5	409.5	288	324.5	141.5	139
5	1295288	1295290	TERT	465	419	295.5	331.5	149.5	138
5	1295294	1295296	TERT	467	425	302	332.5	155	138.5
5	1295305	1295307	TERT	472.5	431	308.5	334.5	163	141
5	1295309	1295311	TERT	481.5	438.5	311	339	167.5	144
5	1295315	1295317	TERT	474.5	446	314	341	170	144
5	1295328	1295330	TERT	472.5	458.5	317.5	338.5	171	154
5	1295330	1295332	TERT	472	459	316.5	337	172	155
5	1295338	1295340	TERT	456.5	451	309	330.5	172.5	152.5
5	1295342	1295344	TERT	417.5	403.5	285.5	288.5	146	135.5
5	1295344	1295346	TERT	450	435	305.5	321.5	166.5	149
5	1295346	1295348	TERT	447.5	427	299	315.5	164	148.5
5	1295349	1295351	TERT	438	418.5	289	307	161	146.5
5	1295353	1295355	TERT	429.5	413.5	283.5	306	158.5	144
5	1295355	1295357	TERT	425.5	410.5	281	304.5	157	142.5
5	33936170	33936172	RXFP3	358	345.5	232	269	143.5	120
5	33936186	33936188	RXFP3	401.5	374	260	292	163.5	136.5
5	33936201	33936203	RXFP3	427	405	267.5	299	188	152
5	33936214	33936216	RXFP3	425.5	396.5	250.5	294	202	159.5
5	33936216	33936218	RXFP3	428	397	253	292.5	201	158
5	33936224	33936226	RXFP3	423.5	394.5	247.5	295	202.5	155
5	33936256	33936258	RXFP3	416	364.5	242	266.5	207	173
5	33936275	33936277	RXFP3	377.5	331	228.5	250	197	166
5	33936296	33936298	RXFP3	331	286	217	229	169.5	147
5	40681466	40681468	PTGER4	384	342.5	277.5	270.5	149	92.5
5	40681474	40681476	PTGER4	394.5	354	280.5	274.5	154.5	99
5	40681476	40681478	PTGER4	394.5	355.5	281	275.5	155.5	99.5
5	40681508	40681510	PTGER4	373	324.5	255	270.5	140.5	92
5	40681523	40681525	PTGER4	334.5	283	221.5	235	117	80.5
5	40681528	40681530	PTGER4	326	264.5	217	227	110	81
5	40681531	40681533	PTGER4	323.5	256.5	212	223	108.5	80.5
5	40681535	40681537	PTGER4	316.5	253	202	213.5	107	80.5
5	40681538	40681540	PTGER4	306	248	200	210.5	105	78
5	40681556	40681558	PTGER4	260	213.5	163.5	179.5	97	66.5
5	40681558	40681560	PTGER4	256.5	210.5	164	179	95.5	67.5
5	40681583	40681585	PTGER4	213.5	171.5	131	131.5	74	54
5	40681589	40681591	PTGER4	199.5	166.5	127.5	124	70.5	50.5
5	40681601	40681603	PTGER4	183	150.5	115	114	59.5	49.5
5	40681613	40681614	PTGER4	157	126	100	105	53	46
5	64165716	64165718	RNF180	406	345	264	260	126	115
5	64165726	64165728	RNF180	413.5	352.5	270.5	270	130	120.5
5	64165738	64165740	RNF180	420.5	357.5	269.5	282	128	125
5	64165742	64165744	RNF180	426.5	360.5	275.5	287	128.5	126.5
5	64165746	64165748	RNF180	425.5	362	272	290	126	124.5
5	64165749	64165751	RNF180	429	362	271	290.5	121	120
5	64165754	64165756	RNF180	420	357	262.5	283	112	109.5
5	64165759	64165761	RNF180	414.5	350.5	255	277.5	103	105.5
5	64165763	64165765	RNF180	419.5	358.5	257	280	104	104.5
5	64165769	64165771	RNF180	420.5	365.5	258	283.5	104	100.5
5	64165771	64165773	RNF180	417.5	364	257	285	105	99
5	64165777	64165779	RNF180	407.5	358.5	252	288	100.5	92.5
5	64165796	64165798	RNF180	425	359	269	290	99.5	89
5	64165800	64165802	RNF180	436	368.5	271	304	100.5	91
5	64165807	64165809	RNF180	442.5	368.5	268	304	99.5	94
5	64165809	64165811	RNF180	444.5	369	267	303	100.5	94.5
5	64165826	64165828	RNF180	427.5	351	262	290.5	101	102.5
5	64165833	64165835	RNF180	423.5	346.5	261	287.5	100	100
5	64165838	64165840	RNF180	417.5	339	264.5	284	98.5	99
5	64165841	64165843	RNF180	414.5	339	261	278.5	96.5	98
5	64165846	64165848	RNF180	402	337	255.5	272	94	99
5	64165852	64165854	RNF180	396	340.5	252.5	273	94	100
5	64165855	64165857	RNF180	399.5	337.5	251	269.5	92.5	100.5
5	64165858	64165860	RNF180	396	332	247.5	265.5	91	99.5
5	64165861	64165863	RNF180	387	323.5	242.5	263.5	90	97.5
5	64165867	64165869	RNF180	373	314	236.5	253	87.5	92
5	64165872	64165874	RNF180	369.5	311	236.5	247.5	84	92
5	112737650	112737652	APC	429.5	398	331.5	280.5	123	138.5
5	112737652	112737654	APC	430	397	332	281	123.5	138
5	112737666	112737668	APC	432	412.5	339	285.5	121	147.5
5	112737675	112737677	APC	424.5	406.5	329.5	288.5	116	140.5
5	112737700	112737702	APC	380	370.5	293.5	258	101.5	138.5
5	112737708	112737710	APC	374	355.5	281	258.5	98	138
5	112737728	112737730	APC	351	315.5	254.5	240.5	92	125
5	112737735	112737737	APC	332.5	302	251.5	236.5	92	119
5	112737740	112737742	APC	323	290.5	239	227	91	117.5
5	112737747	112737749	APC	304	275.5	226	221.5	82.5	112
5	112737772	112737774	APC	286.5	255	189	192.5	71	96
5	112737781	112737783	APC	268	233	175	185	65.5	94.5
5	112737791	112737793	APC	245.5	214.5	155.5	171	59.5	81.5
5	115816384	115816386	CDO1	306.5	228.5	203.5	223	98.5	91
5	115816399	115816401	CDO1	361.5	269	240.5	264.5	125	109.5
5	115816415	115816417	CDO1	424	344.5	288.5	310	156.5	142.5
5	115816417	115816419	CDO1	433	351	292	312.5	157.5	145
5	115816419	115816421	CDO1	439	357	295.5	318	163	149
5	115816421	115816423	CDO1	442	362	299	323	169.5	151
5	115816439	115816441	CDO1	501	422	335	364.5	196.5	183
5	115816455	115816457	CDO1	525	448	343	374	206	186
5	115816474	115816476	CDO1	530.5	447	336.5	377.5	202	185
5	115816492	115816494	CDO1	536.5	462	333	375	205	181.5
5	115816500	115816502	CDO1	525.5	457.5	333.5	370	204.5	181
5	115816517	115816519	CDO1	499	437	309.5	351.5	197	165
5	115816541	115816543	CDO1	422	384	263.5	294	183.5	142.5
5	115816546	115816548	CDO1	409.5	372	249	286	177.5	139.5
5	115816557	115816559	CDO1	346.5	328	211	244.5	156	128
5	115816560	115816562	CDO1	344.5	318.5	208.5	239.5	152	123.5
5	115816673	115816675	CDO1	356	384	247.5	262.5	158.5	158.5
5	115816688	115816690	CDO1	368	400.5	261	266	164	160
5	115816715	115816717	CDO1	392.5	415.5	272	271	169	164.5
5	115816722	115816724	CDO1	391	420	269	269	164.5	164.5
5	115816733	115816735	CDO1	373.5	410	265.5	272.5	147.5	153
5	115816738	115816740	CDO1	376	404.5	266.5	268.5	148.5	147.5
5	115816762	115816764	CDO1	383.5	376.5	246	257	142.5	120.5
5	115816768	115816770	CDO1	362	364.5	245	240	135.5	114
5	115816781	115816783	CDO1	376	373	251	242	126	115
5	115816787	115816789	CDO1	382.5	378	243	253	125	114.5
5	115816794	115816796	CDO1	396.5	381.5	254.5	268	127.5	120
5	115816796	115816798	CDO1	399.5	383	256.5	268.5	129	123
5	115816806	115816808	CDO1	425.5	408	258	279	136	127
5	115816815	115816817	CDO1	446.5	423.5	272	284.5	146	135.5
5	115816822	115816824	CDO1	455.5	426	278	293	146.5	138.5
5	115816824	115816826	CDO1	458.5	423.5	276	291.5	145	140.5
5	115816841	115816843	CDO1	474.5	451.5	292.5	302	149.5	145.5
5	115816850	115816852	CDO1	473	455	302	302.5	156	144
5	115816853	115816855	CDO1	474	452	299	301	158.5	143.5
5	115816865	115816867	CDO1	453	428.5	285.5	290	154	133.5
5	115816867	115816869	CDO1	451	426	284	289.5	152.5	131.5
5	115816876	115816878	CDO1	440	407.5	279	279.5	154	127.5
5	115816878	115816880	CDO1	434	402.5	274	277.5	153	126.5
5	141096041	141096042	PCDHB18P	63	61	64	65	52	39
5	141096061	141096063	PCDHB18P	80.5	82.5	91.5	75.5	72.5	44
5	141096067	141096069	PCDHB18P	90.5	92.5	99	80.5	80.5	51
5	141096073	141096075	PCDHB18P	99.5	111	109	91.5	90.5	57
5	141096094	141096096	PCDHB18P	133.5	139.5	137.5	135.5	114	78.5
5	141096109	141096111	PCDHB18P	147	148	147.5	151.5	122	94.5
5	141096121	141096123	PCDHB18P	157	156.5	155.5	162.5	131	101.5
5	141096124	141096126	PCDHB18P	161	161.5	159.5	166	132	107
5	141096136	141096138	PCDHB18P	172	170.5	164	178.5	144.5	114
5	141096142	141096144	PCDHB18P	179.5	174	170.5	181	147.5	115.5
5	141096172	141096174	PCDHB18P	229	214.5	210	212.5	176	148.5
5	141096176	141096178	PCDHB18P	236.5	222	217	213.5	182.5	153
5	141096178	141096180	PCDHB18P	241.5	229.5	219.5	214.5	184	151.5
5	141096193	141096195	PCDHB18P	249.5	231.5	227	222.5	188.5	158.5
5	141096205	141096207	PCDHB18P	261.5	239	227.5	225	195.5	161.5
5	141096211	141096213	PCDHB18P	259	223.5	222.5	219	185.5	159
5	141096217	141096219	PCDHB18P	256.5	220.5	218.5	220.5	184.5	158
5	141096234	141096236	PCDHB18P	238.5	201	202.5	202.5	170.5	149
5	141096244	141096246	PCDHB18P	226	188.5	192.5	186	161.5	132.5
5	141096261	141096263	PCDHB18P	211.5	185.5	182	171.5	158	123
5	141096270	141096272	PCDHB18P	207	188	176.5	164	153	119.5
5	141096282	141096284	PCDHB18P	195.5	181	169.5	156.5	146.5	111.5
5	141096295	141096297	PCDHB18P	185	173.5	164.5	139	125.5	105
5	141096316	141096318	PCDHB18P	143	127.5	129.5	122	90.5	70
5	141096318	141096320	PCDHB18P	137.5	121.5	126.5	119.5	83.5	65.5
5	141096325	141096327	PCDHB18P	128.5	112	121.5	118.5	78	57
5	141096337	141096339	PCDHB18P	105.5	87	103.5	99	63	44.5
5	141101962	141101964	PCDHB18P	37	40	63	49.5	35	25
5	141101974	141101976	PCDHB18P	38.5	42.5	64.5	53	39	27
5	141101977	141101979	PCDHB18P	40.5	43.5	64.5	53.5	39.5	27.5
5	141101989	141101991	PCDHB18P	44	48.5	68.5	66	41	31
5	141101995	141101997	PCDHB18P	44.5	54	70.5	72	41	31.5
5	141102025	141102027	PCDHB18P	64.5	66.5	83	91	55.5	43.5
5	141102029	141102031	PCDHB18P	67	75.5	89	97	57.5	45
5	141102031	141102033	PCDHB18P	68	77.5	89	99	57.5	47
5	141102046	141102048	PCDHB18P	76.5	84.5	91.5	102	61	52.5
5	141102058	141102060	PCDHB18P	93	88.5	90	105.5	59.5	58.5
5	141102070	141102072	PCDHB18P	101	92	88.5	110.5	58.5	61
5	141102097	141102099	PCDHB18P	106	93.5	91	114.5	63	61
5	141102114	141102116	PCDHB18P	110	94.5	98.5	117	65	57.5
5	141102123	141102125	PCDHB18P	108	94.5	101	122	63	57.5
5	141102135	141102137	PCDHB18P	105	91.5	99	114.5	63	54
5	141102169	141102171	PCDHB18P	90	73	87	86	48	39
5	141102171	141102173	PCDHB18P	85.5	72	84	84	45	37
5	141102178	141102180	PCDHB18P	82.5	70.5	81	78.5	42	35
5	141123257	141123259	PCDHB18P	58.5	48.5	50	42.5	34	27
5	141123260	141123262	PCDHB18P	60.5	49	54.5	42	35.5	28
5	141123308	141123310	PCDHB18P	123.5	101.5	95.5	79	69	60.5
5	141123320	141123322	PCDHB18P	139	104	106.5	89.5	80	69.5
5	141123323	141123325	PCDHB18P	143	108.5	115	95	84.5	72
5	141123335	141123337	PCDHB18P	159	120	121.5	105.5	98.5	83
5	141123341	141123343	PCDHB18P	167	124	123.5	112	105	88
5	141123371	141123373	PCDHB18P	221.5	159.5	182.5	146.5	140.5	123.5
5	141123375	141123377	PCDHB18P	230	165	190.5	143	141	126.5
5	141123377	141123379	PCDHB18P	231	165.5	192.5	145.5	142.5	127.5
5	141123392	141123394	PCDHB18P	228.5	173	197.5	161	146.5	136
5	141123404	141123406	PCDHB18P	233	173	197	171	143	134
5	141123416	141123418	PCDHB18P	244	173.5	194.5	176	140.5	137.5
5	141123433	141123435	PCDHB18P	233.5	173	194	170.5	134	138
5	141123443	141123445	PCDHB18P	220.5	165	189.5	172.5	135.5	134
5	141123460	141123462	PCDHB18P	214	162.5	187.5	183	139.5	140
5	141123469	141123471	PCDHB18P	207.5	163	183.5	182.5	136	133.5
5	141123481	141123483	PCDHB18P	197.5	157.5	170	174.5	126	125
5	141123494	141123496	PCDHB18P	184.5	150.5	164.5	168.5	107.5	119
5	141123515	141123517	PCDHB18P	158.5	130.5	128.5	149	81	92
5	141123524	141123526	PCDHB18P	148.5	118	119.5	146	71	82
5	141123536	141123538	PCDHB18P	134	104	109.5	135.5	65.5	69.5
5	141136702	141136704	PCDHB18P	63	49	44.5	44.5	41.5	28.5
5	141136729	141136731	PCDHB18P	84.5	69.5	63	73.5	59	42.5
5	141136743	141136745	PCDHB18P	89	80.5	70.5	80	68.5	50
5	141136756	141136758	PCDHB18P	108	95	83.5	92.5	81	57.5
5	141136759	141136761	PCDHB18P	111	97.5	87.5	94.5	83.5	61
5	141136771	141136773	PCDHB18P	133.5	103	107.5	104.5	98.5	74.5
5	141136777	141136779	PCDHB18P	135.5	109	115	107	106.5	82
5	141136807	141136809	PCDHB18P	189	145.5	153	159.5	145	100
5	141136811	141136813	PCDHB18P	195	148.5	159	161	147	100
5	141136828	141136830	PCDHB18P	202	157.5	168.5	175.5	148.5	104
5	141136840	141136842	PCDHB18P	204.5	163.5	179.5	186.5	154.5	104.5
5	141136852	141136854	PCDHB18P	209	160	180.5	183	154	105
5	141136879	141136881	PCDHB18P	199.5	154.5	180.5	169	135.5	94
5	141136896	141136898	PCDHB18P	199	149.5	181	167.5	128	89
5	141136905	141136907	PCDHB18P	191	143	174	163	126.5	89
5	141136925	141136927	PCDHB18P	159.5	134.5	154	164	97.5	68
5	141136930	141136932	PCDHB18P	153	128.5	146	164	92.5	62
5	141136951	141136953	PCDHB18P	120.5	105	115.5	136.5	72.5	35
5	141136953	141136955	PCDHB18P	110	100.5	112	129	68.5	30
5	141136960	141136962	PCDHB18P	101.5	92.5	108	118	63.5	27
5	141151515	141151517	PCDHB18P	67	56.5	56	49.5	31	28
5	141151576	141151578	PCDHB18P	126	102.5	117	107.5	64	66
5	141151579	141151581	PCDHB18P	127.5	103	119.5	110	64.5	69
5	141151591	141151593	PCDHB18P	146.5	110.5	130.5	130.5	79	83.5
5	141151597	141151599	PCDHB18P	158.5	121.5	135.5	134.5	80.5	91
5	141151627	141151629	PCDHB18P	212.5	172	179	176	121.5	120
5	141151631	141151633	PCDHB18P	217	181	181.5	181.5	118.5	119
5	141151633	141151635	PCDHB18P	219.5	180	181.5	183.5	120	119.5
5	141151648	141151650	PCDHB18P	227.5	188.5	181.5	191	125.5	120
5	141151660	141151662	PCDHB18P	235	190	178.5	191.5	124.5	125.5
5	141151666	141151668	PCDHB18P	227	185	176.5	191.5	122.5	123
5	141151672	141151674	PCDHB18P	230.5	184.5	174.5	190	120	121
5	141151699	141151701	PCDHB18P	215	175.5	146.5	160	105	111.5
5	141151716	141151718	PCDHB18P	214.5	176	142	155.5	101	107.5
5	141151725	141151727	PCDHB18P	208.5	178.5	142.5	158	98.5	102
5	141151737	141151739	PCDHB18P	201.5	168	132	144.5	85	89.5
5	141151771	141151773	PCDHB18P	125.5	115.5	90.5	102	42.5	49
5	141151773	141151775	PCDHB18P	120.5	111	86.5	100	31.5	46.5
5	141151780	141151782	PCDHB18P	113.5	106	81.5	92	28	44
5	141157296	141157298	PCDHB18P	98.5	87	94	68	59	71
5	141157315	141157317	PCDHB18P	110	101	106	77.5	70	78
5	141157323	141157325	PCDHB18P	113.5	106.5	111	82	73	83.5
5	141157326	141157328	PCDHB18P	115.5	108.5	111.5	82	72.5	87.5
5	141157338	141157340	PCDHB18P	122.5	116.5	121	91.5	81	95
5	141157344	141157346	PCDHB18P	128	120.5	124.5	92.5	82.5	96.5
5	141157374	141157376	PCDHB18P	155	153.5	150.5	125	98.5	105
5	141157378	141157380	PCDHB18P	160.5	155	151.5	130.5	98	105
5	141157380	141157382	PCDHB18P	162	156	153	133	98	105.5
5	141157395	141157397	PCDHB18P	163.5	157	156.5	132	92	99.5
5	141157407	141157409	PCDHB18P	166.5	157	155	137.5	89.5	101
5	141157419	141157421	PCDHB18P	165	159.5	162.5	142.5	93	101.5
5	141157446	141157448	PCDHB18P	148	140	149	136	82.5	77
5	141157463	141157465	PCDHB18P	152.5	132	156	142	77	66
5	141157472	141157474	PCDHB18P	145	126	153	142	78	61.5
5	141157484	141157486	PCDHB18P	140	121	147	136.5	73	55.5
5	141157497	141157499	PCDHB18P	134.5	116.5	136.5	122.5	70	45
5	141157527	141157529	PCDHB18P	106	80	113	92	45.5	32
5	141174100	141174102	PCDHB18P	87.5	84.5	82.5	86	64.5	54.5
5	141174106	141174108	PCDHB18P	91	87.5	86.5	90.5	69.5	60
5	141174133	141174135	PCDHB18P	111	99.5	95.5	102	79	66.5
5	141174148	141174150	PCDHB18P	108	105.5	99.5	106.5	82	68.5
5	141174160	141174162	PCDHB18P	111.5	103.5	105	104.5	80.5	68
5	141174163	141174165	PCDHB18P	112.5	105	104	103.5	80.5	69.5
5	141174175	141174177	PCDHB18P	109	102.5	104.5	104.5	78	68
5	141174181	141174183	PCDHB18P	107	101.5	102.5	102	76	68
5	141174215	141174217	PCDHB18P	96.5	102	103	97.5	82.5	61.5
5	141174232	141174234	PCDHB18P	96	105	104	100.5	82.5	62.5
5	141174244	141174246	PCDHB18P	104	107.5	102.5	111	81	74
5	141174256	141174258	PCDHB18P	99.5	107.5	110	111	78	80.5
5	141174273	141174275	PCDHB18P	92	102	108	110.5	74.5	86.5
5	141174283	141174285	PCDHB18P	86.5	108.5	105.5	113	72.5	87
5	141174309	141174311	PCDHB18P	89.5	106	97.5	112	72	87
5	141174321	141174323	PCDHB18P	90.5	103	99.5	120.5	71.5	86
5	141174334	141174336	PCDHB18P	90.5	100.5	107.5	122	68.5	80.5
5	141174355	141174357	PCDHB18P	80	92	102.5	115.5	58	73
5	141174357	141174359	PCDHB18P	79	90	102	114.5	53.5	73
5	141174364	141174366	PCDHB18P	76	89	104.5	116.5	50	70.5
5	141179302	141179304	PCDHB18P	79.5	77	58.5	64	38	40
5	141179350	141179352	PCDHB18P	133.5	119.5	99.5	112	75.5	81
5	141179361	141179363	PCDHB18P	146	125	107.5	119.5	85.5	85
5	141179365	141179367	PCDHB18P	153	128.5	109.5	124	87.5	87
5	141179377	141179379	PCDHB18P	163	140.5	120	134.5	98.5	91.5
5	141179383	141179385	PCDHB18P	169	145.5	125.5	137.5	102	96
5	141179413	141179415	PCDHB18P	216	170.5	166	169	130	127.5
5	141179417	141179419	PCDHB18P	225	175.5	172.5	176	133.5	131.5
5	141179419	141179421	PCDHB18P	226.5	178.5	176	178	134.5	132.5
5	141179434	141179436	PCDHB18P	232	185.5	186	185	140.5	133
5	141179446	141179448	PCDHB18P	240	197	187.5	192	147.5	131.5
5	141179452	141179454	PCDHB18P	232.5	197	189.5	192	150	134
5	141179458	141179460	PCDHB18P	235.5	193	188	192	151.5	134.5
5	141179475	141179477	PCDHB18P	231.5	196	181.5	196	143	123.5
5	141179485	141179487	PCDHB18P	216	184	182.5	186.5	136	118
5	141179502	141179504	PCDHB18P	211.5	183	178.5	179	128	107.5
5	141179511	141179513	PCDHB18P	200.5	180.5	169.5	182	119	107
5	141179523	141179525	PCDHB18P	194	172.5	170.5	169.5	110	101
5	141179536	141179538	PCDHB18P	184.5	156.5	164	161.5	99.5	91.5
5	141179566	141179568	PCDHB18P	132	126	129	136.5	74	54
5	141179578	141179580	PCDHB18P	117	111.5	115	125.5	64	44
5	141183824	141183826	PCDHB18P	45	43	32	36	27	21
5	141183856	141183858	PCDHB18P	68	61	53	47	39.5	30
5	141183899	141183901	PCDHB18P	87	84.5	73	68	55.5	48
5	141183935	141183937	PCDHB18P	138	140	133	102.5	92.5	88
5	141183939	141183941	PCDHB18P	147	148	139.5	113	101	94.5
5	141183941	141183943	PCDHB18P	148.5	151.5	143	115.5	105.5	99
5	141183956	141183958	PCDHB18P	156.5	166	158.5	129.5	115.5	106
5	141183968	141183970	PCDHB18P	166.5	188.5	169	142	127	114
5	141183974	141183976	PCDHB18P	166.5	189	171.5	145	128.5	115
5	141183980	141183982	PCDHB18P	175.5	189.5	173	152.5	129	118
5	141183997	141183999	PCDHB18P	170	191.5	169.5	159.5	125	118
5	141184007	141184009	PCDHB18P	174.5	188.5	166.5	164.5	121	114.5
5	141184024	141184026	PCDHB18P	186	190	177	173.5	126	115
5	141184033	141184035	PCDHB18P	185.5	192.5	181.5	175.5	128	115
5	141184045	141184047	PCDHB18P	184.5	187.5	178.5	174	123	112
5	141184058	141184060	PCDHB18P	169.5	176	167	165.5	115	107.5
5	141184079	141184081	PCDHB18P	139.5	142	132.5	143	94.5	81.5
5	141184081	141184083	PCDHB18P	134.5	139.5	130	143.5	90	77.5
5	141184088	141184090	PCDHB18P	127	130	126	141.5	86	68
5	141184100	141184102	PCDHB18P	111.5	112.5	123.5	124.5	65.5	54
5	141188583	141188585	PCDHB18P	66	68.5	55.5	55	29	25.5
5	141188616	141188618	PCDHB18P	114	106.5	90	85.5	52	47.5
5	141188643	141188645	PCDHB18P	139.5	124	99.5	107	66.5	58.5
5	141188646	141188648	PCDHB18P	141.5	128	102.5	112.5	74	60
5	141188658	141188660	PCDHB18P	159	141.5	113	124.5	89	64.5
5	141188664	141188666	PCDHB18P	166.5	147.5	119	127.5	95	69
5	141188694	141188696	PCDHB18P	226.5	180	151	157	141	92
5	141188698	141188700	PCDHB18P	235	186	150	161	144	95.5
5	141188715	141188717	PCDHB18P	247	180.5	155	174	152.5	97
5	141188727	141188729	PCDHB18P	254	194.5	158	175	152.5	106
5	141188739	141188741	PCDHB18P	251.5	197.5	160	172	153	108
5	141188766	141188768	PCDHB18P	231	171	146	154	141	94.5
5	141188783	141188785	PCDHB18P	219	161	149	149.5	136	96
5	141188792	141188794	PCDHB18P	212.5	157	145.5	147.5	135	93
5	141188817	141188819	PCDHB18P	186.5	130.5	129.5	129	96	81
5	141188838	141188840	PCDHB18P	144	116.5	100.5	102	68	60
5	141188840	141188842	PCDHB18P	138.5	116	100.5	100	65	56
5	141193796	141193798	PCDHB18P	45	40.5	37	37	18	18.5
5	141193817	141193819	PCDHB18P	52.5	45.5	45	42.5	26	20.5
5	141193850	141193852	PCDHB18P	78.5	73.5	68.5	59	45	45
5	141193864	141193866	PCDHB18P	87.5	70.5	76	66.5	49.5	50
5	141193877	141193879	PCDHB18P	96.5	83	87.5	83	57.5	61.5
5	141193880	141193882	PCDHB18P	99	87	92	86	59.5	64.5
5	141193892	141193894	PCDHB18P	119	95	104.5	95.5	76.5	73
5	141193898	141193900	PCDHB18P	124.5	98.5	116.5	101	81.5	78.5
5	141193928	141193930	PCDHB18P	160	152	176	141	119	120
5	141193932	141193934	PCDHB18P	169	160.5	183	152.5	127	126.5
5	141193934	141193936	PCDHB18P	174.5	165	188	157.5	131.5	129.5
5	141193949	141193951	PCDHB18P	197	186.5	213	174	148	140
5	141193961	141193963	PCDHB18P	216	204	232.5	189.5	156.5	151
5	141193967	141193969	PCDHB18P	220	206.5	231.5	193	156	152.5
5	141193973	141193975	PCDHB18P	227.5	209.5	233.5	201.5	158.5	153.5
5	141193990	141193992	PCDHB18P	231	209.5	235.5	207	158	141.5
5	141194000	141194002	PCDHB18P	220	206.5	239	204	155	136.5
5	141194017	141194019	PCDHB18P	219	215.5	236	202.5	160.5	128.5
5	141194026	141194028	PCDHB18P	217	214.5	236	199	160	129
5	141194038	141194040	PCDHB18P	214.5	211	229	192.5	148	123.5
5	141194051	141194053	PCDHB18P	199	199.5	208.5	183.5	133.5	118.5
5	141194072	141194074	PCDHB18P	173	160	164.5	156	100.5	87.5
5	141194074	141194076	PCDHB18P	167.5	150.5	163.5	153.5	98.5	81.5
5	141194081	141194083	PCDHB18P	154	141	157	153	97.5	72
5	141194093	141194095	PCDHB18P	128	120	134.5	132	77	53
5	141201039	141201041	PCDHB18P	76.5	84.5	64.5	73.5	36.5	49.5
5	141201045	141201047	PCDHB18P	86	91	69	79	40.5	51.5
5	141201072	141201074	PCDHB18P	124.5	122.5	87.5	105.5	58.5	65
5	141201102	141201104	PCDHB18P	147.5	135.5	98	118.5	72.5	76.5
5	141201114	141201116	PCDHB18P	161.5	149	106	130.5	82	87
5	141201150	141201152	PCDHB18P	197	185.5	135.5	161	106.5	105.5
5	141201154	141201156	PCDHB18P	199	185	136.5	161.5	107	105
5	141201156	141201158	PCDHB18P	200	184	136.5	161.5	105.5	105
5	141201171	141201173	PCDHB18P	198	179.5	137.5	154	109.5	103.5
5	141201183	141201185	PCDHB18P	195.5	170.5	136.5	150.5	110.5	94
5	141201195	141201197	PCDHB18P	186.5	164	143	148.5	101.5	92.5
5	141201222	141201224	PCDHB18P	166.5	139.5	133.5	139.5	89	80
5	141201239	141201241	PCDHB18P	165.5	134	136	128.5	82	81
5	141201248	141201250	PCDHB18P	165.5	133	135.5	128	80.5	80
5	141201273	141201275	PCDHB18P	135.5	112.5	124	109	68.5	69.5
5	141201303	141201305	PCDHB18P	109.5	93	99	87.5	49.5	45.5
5	141201315	141201317	PCDHB18P	101	87	96.5	86	43	41
5	141210172	141210174	PCDHB18P	66.5	70	66	67	31	52
5	141210178	141210180	PCDHB18P	71.5	74	70.5	68	33.5	57
5	141210205	141210207	PCDHB18P	97	88	84.5	81.5	48	65
5	141210220	141210222	PCDHB18P	105.5	95.5	85	82	52	67.5
5	141210232	141210234	PCDHB18P	107.5	99	88	87	52	72.5
5	141210235	141210237	PCDHB18P	111.5	102	87.5	89	54.5	73.5
5	141210247	141210249	PCDHB18P	122.5	103.5	91	97	58.5	80
5	141210253	141210255	PCDHB18P	126	106	92	97	59.5	81
5	141210274	141210276	PCDHB18P	140	112.5	111	106	66.5	77.5
5	141210283	141210285	PCDHB18P	148.5	120.5	115	111.5	74	84
5	141210287	141210289	PCDHB18P	154.5	123	119.5	114	77	82.5
5	141210289	141210291	PCDHB18P	155.5	122.5	119.5	113	78.5	79.5
5	141210304	141210306	PCDHB18P	163	122	119	118	80	77
5	141210316	141210318	PCDHB18P	162.5	126	124	127	79.5	76
5	141210328	141210330	PCDHB18P	156.5	123.5	124.5	123.5	77	71
5	141210345	141210347	PCDHB18P	156	122	125.5	126	74.5	74.5
5	141210355	141210357	PCDHB18P	150	115.5	123.5	121	74.5	74
5	141210372	141210374	PCDHB18P	145	116	132.5	122	77.5	69
5	141210381	141210383	PCDHB18P	143.5	113	129	117	72	71.5
5	141210393	141210395	PCDHB18P	135	116	134.5	117.5	73	66
5	141210406	141210408	PCDHB18P	121.5	110.5	131	110	72.5	61
5	141210427	141210429	PCDHB18P	108.5	97.5	114	98.5	54	53
5	141210429	141210431	PCDHB18P	106	95.5	111	96	52	49.5
5	141210436	141210438	PCDHB18P	102.5	89	106	94	50.5	47.5
5	141215436	141215438	PCDHB18P	54.5	50.5	60	53	27	29
5	141215445	141215447	PCDHB18P	57	55	62.5	57	34	31.5
5	141215448	141215450	PCDHB18P	60	55.5	62.5	56.5	34.5	32
5	141215463	141215465	PCDHB18P	72.5	66	68	70.5	41	33.5
5	141215469	141215471	PCDHB18P	76	70	72.5	80.5	43	36
5	141215499	141215501	PCDHB18P	117.5	118	102	114	74	67.5
5	141215503	141215505	PCDHB18P	125	118	111.5	120	81	70.5
5	141215505	141215507	PCDHB18P	127	117.5	115.5	122	84	72.5
5	141215520	141215522	PCDHB18P	144	128	127.5	136.5	101	74.5
5	141215533	141215535	PCDHB18P	152	137.5	133	155	103.5	80.5
5	141215538	141215540	PCDHB18P	156.5	142.5	138.5	160.5	104	82
5	141215544	141215546	PCDHB18P	160	143.5	138.5	159.5	105	83.5
5	141215571	141215573	PCDHB18P	166	146.5	147.5	167	111.5	84
5	141215588	141215590	PCDHB18P	163	151	144	166	109	79
5	141215597	141215599	PCDHB18P	164	148.5	146.5	166	99.5	82
5	141215609	141215611	PCDHB18P	155	139.5	148	159.5	98	81
5	141215643	141215645	PCDHB18P	122	106.5	129	131.5	73	52
5	141215645	141215647	PCDHB18P	122	102	128	129.5	70.5	51.5
5	141215652	141215654	PCDHB18P	120	96	127	122.5	65.5	50
5	141215664	141215666	PCDHB18P	102.5	92.5	107.5	109.5	48.5	44
5	141224763	141224765	PCDHB18P	80.5	63	67	72.5	34	43.5
5	141224770	141224772	PCDHB18P	90	68.5	70	80.5	39.5	52
5	141224803	141224805	PCDHB18P	133	108.5	95	128.5	66	76.5
5	141224818	141224820	PCDHB18P	145	120	102.5	138.5	68	85
5	141224833	141224835	PCDHB18P	160	126.5	118	149.5	76.5	98
5	141224845	141224847	PCDHB18P	172	136.5	130	160.5	86	106
5	141224881	141224883	PCDHB18P	202.5	176.5	155.5	190	113.5	128.5
5	141224885	141224887	PCDHB18P	208.5	183	159	192	116.5	131
5	141224887	141224889	PCDHB18P	207	183.5	158.5	190	119.5	132
5	141224902	141224904	PCDHB18P	192	175.5	153.5	190	117.5	134
5	141224914	141224916	PCDHB18P	185	170	157	191.5	118.5	127
5	141224920	141224922	PCDHB18P	179.5	157	155	189	111	115.5
5	141224926	141224928	PCDHB18P	177	157.5	156	182.5	112.5	114
5	141224953	141224955	PCDHB18P	159.5	134.5	143	155.5	99	95
5	141224970	141224972	PCDHB18P	151	122.5	131	141.5	92	94
5	141224979	141224981	PCDHB18P	143	121.5	117	136	89.5	89.5
5	141224990	141224992	PCDHB18P	137	118	112	127	85	81
5	141225004	141225006	PCDHB18P	124.5	109.5	95.5	113.5	76	73
5	141225025	141225027	PCDHB18P	107.5	82.5	76.5	91.5	53	59
5	141225027	141225029	PCDHB18P	104	76	72	89	49.5	55.5
5	141235105	141235107	PCDHB18P	222	199	140	166	142	115.5
5	141235154	141235156	PCDHB18P	281	257.5	187	211.5	177.5	151.5
5	141235182	141235184	PCDHB18P	289	279	201	232	179.5	165.5
5	141235192	141235194	PCDHB18P	277.5	275	197	228.5	177	159
5	141235201	141235203	PCDHB18P	274	265	193	217.5	168	151
5	141235209	141235211	PCDHB18P	262.5	256	186	211	158.5	147.5
5	141235237	141235239	PCDHB18P	195.5	213.5	150	175	120	124.5
5	141235819	141235821	PCDHB18P	214	159.5	143	135	107	113
5	141235825	141235827	PCDHB18P	220.5	167	147	141	105	115.5
5	141235852	141235854	PCDHB18P	258	196	159.5	150	111.5	124
5	141235867	141235869	PCDHB18P	247	175.5	150	138	99.5	116.5
5	141235879	141235881	PCDHB18P	236.5	173.5	148	132	95.5	115
5	141235882	141235884	PCDHB18P	234	176.5	149.5	133	94	115.5
5	141235894	141235896	PCDHB18P	239	182	153.5	135.5	98.5	117.5
5	141235930	141235932	PCDHB18P	192.5	174	148.5	127	83	105.5
5	141235934	141235936	PCDHB18P	259.5	224	179.5	170.5	126	140
5	141235936	141235938	PCDHB18P	266.5	225	185	170.5	128	143.5
5	141235951	141235953	PCDHB18P	276.5	231	199	187.5	142	138.5
5	141235963	141235965	PCDHB18P	294	240	209	202	152	133
5	141235969	141235971	PCDHB18P	292.5	240.5	204	200.5	153.5	132
5	141235975	141235977	PCDHB18P	293	240.5	207	204.5	151.5	134
5	141236002	141236004	PCDHB18P	247	210	189	179.5	132	120
5	141236019	141236021	PCDHB18P	245.5	214	195.5	185	135.5	115
5	141236028	141236030	PCDHB18P	246	212	196.5	182	128	112
5	141236040	141236042	PCDHB18P	234.5	204	201.5	176.5	122.5	111.5
5	141236074	141236076	PCDHB18P	190.5	143	160	141.5	89	73
5	141236076	141236078	PCDHB18P	185.5	140	159	141.5	88	71
5	141236083	141236085	PCDHB18P	177.5	130.5	151	139.5	83.5	67.5
5	141236095	141236097	PCDHB18P	159	119	134	127.5	65.5	52.5
5	141241317	141241319	PCDHB18P	60.5	56.5	65.5	50	34	38
5	141241335	141241337	PCDHB18P	65	60.5	69.5	58.5	35	38.5
5	141241344	141241346	PCDHB18P	69	64.5	72	66.5	35.5	39.5
5	141241354	141241356	PCDHB18P	48	52	52	57	27	29
5	141241381	141241383	PCDHB18P	87	93	90	88.5	43.5	56
5	141241390	141241392	PCDHB18P	89	94	92	86.5	43	54
5	141241395	141241397	PCDHB18P	86.5	94	93	87.5	42.5	53
5	141241402	141241404	PCDHB18P	88	92.5	91.5	86	44	52
5	141241415	141241417	PCDHB18P	87.5	89	98.5	88.5	42.5	46
5	141241445	141241447	PCDHB18P	69	74	95	93.5	39	38
5	141241457	141241459	PCDHB18P	64.5	70	93.5	93.5	38.5	37.5
5	141246876	141246878	PCDHB18P	85.5	79.5	76.5	70	61.5	32
5	141246891	141246893	PCDHB18P	94.5	85	82.5	82	69.5	37.5
5	141246902	141246904	PCDHB18P	101.5	94.5	88	85	73	43.5
5	141246906	141246908	PCDHB18P	107	99	90	86.5	74	46.5
5	141246918	141246920	PCDHB18P	118	104.5	99	99.5	81	57.5
5	141246924	141246926	PCDHB18P	123.5	109	107.5	107	87	63
5	141246954	141246956	PCDHB18P	164.5	145	173.5	154	119	88.5
5	141246958	141246960	PCDHB18P	168.5	149.5	177	159	122	90
5	141246960	141246962	PCDHB18P	173.5	148	179.5	162.5	122.5	91.5
5	141246975	141246977	PCDHB18P	184	152.5	183.5	171.5	126.5	94
5	141246987	141246989	PCDHB18P	187	165	190	175.5	128.5	97
5	141246999	141247001	PCDHB18P	194	162.5	189	180	120.5	91
5	141247016	141247018	PCDHB18P	184.5	153	192.5	182.5	115	88
5	141247026	141247028	PCDHB18P	183	151	183	175	105.5	83
5	141247043	141247045	PCDHB18P	185.5	155.5	185.5	171.5	102	84
5	141247052	141247054	PCDHB18P	185	155	185	172.5	102	81
5	141247057	141247059	PCDHB18P	182	149.5	184.5	172.5	100	79
5	141247064	141247066	PCDHB18P	170.5	144	183.5	164.5	97.5	78
5	141247100	141247102	PCDHB18P	118.5	94	110	114	50.5	42
5	141247107	141247109	PCDHB18P	109	90.5	106	109	46	38
5	141247119	141247121	PCDHB18P	92	77.5	91	100	34.5	35
6	129156906	129156908	BMPR1A	125.5	104	100.5	106	98	88
6	129156980	129156982	BMPR1A	155	132	118.5	133.5	136.5	128.5
7	19117596	19117598	TWIST1	251.5	254.5	170.5	197.5	114	84
7	19117602	19117604	TWIST1	257.5	264	176	202.5	115.5	88
7	19117617	19117619	TWIST1	299.5	292.5	207	232	137	109.5
7	19117619	19117621	TWIST1	301	293.5	214	235	136.5	111
7	19117639	19117641	TWIST1	324.5	308.5	250.5	268.5	166.5	133
7	19117672	19117674	TWIST1	347	344.5	271	278.5	183	143.5
7	19117680	19117682	TWIST1	358	353	283	283.5	195	150.5
7	19117715	19117717	TWIST1	343.5	348.5	280.5	275.5	200	154
7	19117735	19117737	TWIST1	362.5	348	284	267	200.5	150.5
7	19117757	19117759	TWIST1	339.5	321	265.5	246	186.5	129.5
7	19117778	19117780	TWIST1	296.5	301	239.5	215	164.5	90
7	19117896	19117898	TWIST1	443	440	301.5	308.5	183.5	144.5
7	19117899	19117901	TWIST1	447.5	443.5	300.5	310	185	146.5
7	19117909	19117911	TWIST1	473.5	464.5	316.5	318.5	196.5	152
7	19117912	19117914	TWIST1	477	459	319.5	323.5	195.5	152
7	19117916	19117918	TWIST1	482	465.5	322.5	325.5	196	154
7	19117918	19117920	TWIST1	485	468	321.5	326.5	196.5	154.5
7	19117923	19117925	TWIST1	493	467.5	318.5	329	195.5	154.5
7	19117936	19117938	TWIST1	478	463.5	309.5	325	189.5	151.5
7	19117939	19117941	TWIST1	468.5	446.5	308	316	184.5	140.5
7	19117944	19117946	TWIST1	456.5	435.5	304.5	303.5	181	139.5
7	19117948	19117950	TWIST1	461	430	304.5	298	179	138.5
7	19117955	19117957	TWIST1	458.5	421.5	299	297	178	136
7	19117961	19117963	TWIST1	451.5	412	292.5	294	171.5	136.5
7	19117971	19117973	TWIST1	444.5	401	287	288	163.5	124
7	19117985	19117987	TWIST1	418.5	395.5	286	254.5	151.5	121
7	19117989	19117991	TWIST1	416	390.5	283	258.5	142	117.5
7	19118008	19118010	TWIST1	414.5	373	272	272	129	110.5
7	19118010	19118012	TWIST1	415	375	270	273.5	129.5	112
7	19118026	19118028	TWIST1	391.5	355	262	260	130.5	101
7	19118215	19118217	TWIST1	478	384	297	277.5	180.5	156.5
7	19118244	19118246	TWIST1	500	438	313	311	205	166.5
7	19118246	19118248	TWIST1	501	439	314.5	314	206.5	167
7	19118249	19118251	TWIST1	500	435.5	311.5	311	201	160.5
7	19118259	19118261	TWIST1	500.5	428.5	311	309	193.5	159
7	19118272	19118274	TWIST1	495.5	439.5	303.5	312.5	204	151
7	19118284	19118286	TWIST1	492	439.5	312.5	313.5	204	164.5
7	19118290	19118292	TWIST1	515.5	449	324	318.5	214	168.5
7	19118292	19118294	TWIST1	516.5	453	328	318	214	169
7	19118295	19118297	TWIST1	517	454.5	329.5	315	213.5	168.5
7	19118297	19118299	TWIST1	521	449.5	328.5	316.5	214	167
7	19118314	19118316	TWIST1	524	428.5	323.5	309	205	172.5
7	19118319	19118321	TWIST1	519	422	317.5	306	202.5	171
7	19118332	19118334	TWIST1	485.5	388	304	282.5	190	150.5
7	27156192	27156194	HOXA7	215	199	159.5	170.5	57.5	46
7	27156209	27156211	HOXA7	228	216	172	182	65.5	52
7	27156211	27156213	HOXA7	231	218.5	172.5	184	66.5	54.5
7	27156221	27156223	HOXA7	254	239	182	197.5	76	66
7	27156223	27156225	HOXA7	256.5	247	182	198.5	79	64
7	27156229	27156231	HOXA7	281.5	273	196	211.5	88.5	71.5
7	27156233	27156235	HOXA7	285.5	280.5	200	215	90	73
7	27156241	27156243	HOXA7	324.5	305.5	207.5	234	99	78.5
7	27156247	27156249	HOXA7	334	314	220	238	100.5	76.5
7	27156256	27156258	HOXA7	345	327.5	228	252	97	81
7	27156274	27156276	HOXA7	351	340	231.5	261.5	111	91.5
7	27156289	27156291	HOXA7	361.5	360	259	264.5	128	106
7	27156298	27156300	HOXA7	378.5	376	264	272.5	136	111.5
7	27156313	27156315	HOXA7	393.5	389.5	266	271.5	142.5	121.5
7	27156319	27156321	HOXA7	395.5	393.5	265.5	271	142	125
7	27156322	27156324	HOXA7	399.5	393	266.5	272	140	125
7	27156325	27156327	HOXA7	396	390	266.5	271	138	126
7	27156334	27156336	HOXA7	390.5	390.5	265.5	266.5	134	126
7	27156340	27156342	HOXA7	388	384	262.5	258.5	135	129
7	27156344	27156346	HOXA7	381.5	382	259	255.5	134.5	128
7	27165801	27165803	HOXA9	317.5	309.5	190.5	196.5	153	105.5
7	27165832	27165834	HOXA9	372.5	346	228.5	230	193.5	122.5
7	27165859	27165861	HOXA9	383	360	240.5	246.5	219	145.5
7	27165873	27165875	HOXA9	374.5	348	234	246	211	146
7	27165875	27165877	HOXA9	370	343.5	232	243.5	208	145.5
7	27165882	27165884	HOXA9	371.5	328.5	226	241.5	196.5	147
7	27165884	27165886	HOXA9	370.5	325	223.5	242	196	147
7	27165888	27165890	HOXA9	368.5	328.5	225	239	197	145
7	27165894	27165896	HOXA9	357	319	213.5	230	190.5	143
7	27165901	27165903	HOXA9	348.5	311	206.5	227	183	141
7	27165957	27165959	HOXA9	294.5	259	175	197.5	147.5	111
7	27166038	27166040	HOXA9	220	205.5	129	148.5	106	73
7	27166046	27166048	HOXA9	212.5	195	128.5	143	100.5	73
7	27166052	27166054	HOXA9	202.5	188	125.5	141	93.5	70.5
7	27166065	27166067	HOXA9	170.5	167.5	122.5	127	86	74.5
7	27166074	27166076	HOXA9	166	153	112	115	79.5	72.5
7	27166077	27166079	HOXA9	161	148	110.5	112.5	77.5	73.5
7	27166102	27166104	HOXA9	141	140	111.5	95	64.5	62
7	27166140	27166142	HOXA9	108.5	110	91.5	86	42	34
7	27166405	27166407	HOXA9	336.5	286	207	231	105	89
7	27166413	27166415	HOXA9	359	296	212	241	110.5	94
7	27166424	27166426	HOXA9	378	307.5	215	242	114	100.5
7	27166453	27166455	HOXA9	418.5	344	258.5	278.5	129.5	133.5
7	27166456	27166458	HOXA9	427.5	351	266	282	131.5	134
7	27166458	27166460	HOXA9	426	352	269	283.5	134	134.5
7	27166462	27166464	HOXA9	430	355	272.5	283.5	138.5	137.5
7	27166469	27166471	HOXA9	430	364.5	269	284	143	134.5
7	27166476	27166478	HOXA9	437.5	364.5	278	285	145	134.5
7	27166484	27166486	HOXA9	444	369.5	272.5	295	150	132.5
7	27166490	27166492	HOXA9	450.5	379	281.5	296	158.5	135
7	27166492	27166494	HOXA9	453	381.5	285	301	158	135
7	27166494	27166496	HOXA9	454	380	286.5	301	160.5	135.5
7	27166503	27166505	HOXA9	456	376.5	290	298	164.5	140.5
7	27166539	27166541	HOXA9	412	337	265.5	278.5	151	121.5
7	27166545	27166547	HOXA9	400	328.5	253	264.5	145	115.5
7	27166552	27166554	HOXA9	373.5	314.5	241.5	252.5	140	112
7	27175986	27175988	HOXA10	257	255	327	329.5	204	168
7	27175990	27175992	HOXA10	262.5	254.5	336	340	207	168.5
7	27175995	27175997	HOXA10	258	255	324	341.5	205.5	164
7	27176011	27176013	HOXA10	260	251	332.5	336	204	166.5
7	27176018	27176020	HOXA10	260	250	325	322	180	157
7	27176032	27176034	HOXA10	264.5	234.5	326.5	331	188	168.5
7	27176040	27176042	HOXA10	268	234	335.5	335.5	192	179
7	27176046	27176048	HOXA10	268	230.5	334	326	189	175
7	27176048	27176050	HOXA10	268.5	229.5	336	327	191.5	173.5
7	27176051	27176053	HOXA10	268	231.5	338.5	325	192	173
7	27176071	27176073	HOXA10	263	228.5	345.5	316.5	210	192
7	27176074	27176076	HOXA10	260.5	226	344	318	212	194
7	27176081	27176083	HOXA10	259.5	222	334	321.5	203.5	196
7	27176089	27176091	HOXA10	256	218.5	322	317	198	194.5
7	27176093	27176095	HOXA10	251	219	324	310.5	199	199
7	27176116	27176118	HOXA10	229	211	299.5	290.5	178	189.5
7	27184775	27184777	HOXA11	289	228	166.5	188.5	78.5	89
7	27184783	27184785	HOXA11	289	244	175	194	88.5	95.5
7	27184804	27184806	HOXA11	323	273.5	201.5	236.5	117.5	106.5
7	27184811	27184813	HOXA11	335.5	295.5	212	256	127.5	113
7	27184828	27184830	HOXA11	350	298	222.5	269.5	128.5	123.5
7	27184831	27184833	HOXA11	355	298	227.5	268	130	124
7	27184840	27184842	HOXA11	363.5	306.5	233.5	269.5	130.5	124
7	27184843	27184845	HOXA11	360.5	304.5	233.5	268.5	132	123
7	27184847	27184849	HOXA11	362	303	238.5	270.5	130.5	120.5
7	27184849	27184851	HOXA11	362.5	303.5	241	270.5	130	121
7	27184856	27184858	HOXA11	355	305	237.5	266	129	118
7	27184879	27184881	HOXA11	314.5	278.5	211.5	239.5	122	108
7	27184889	27184891	HOXA11	295	265.5	207	227	111.5	107.5
7	27184891	27184893	HOXA11	287	262	205	223.5	110.5	105
7	27184915	27184917	HOXA11	249.5	219	181	198.5	95	79.5
7	27184917	27184919	HOXA11	246	212.5	174	192.5	94.5	73
7	27185563	27185565	HOXA11	388.5	354	239.5	284	160.5	141
7	27185569	27185571	HOXA11	395	367.5	243.5	291.5	166.5	148
7	27185584	27185586	HOXA11	416.5	397	254	306	176.5	156.5
7	27185602	27185604	HOXA11	439	417.5	279	323	203.5	156
7	27185619	27185621	HOXA11	454.5	425.5	283.5	325.5	218.5	157.5
7	27185629	27185631	HOXA11	461.5	430.5	285	317.5	218.5	158.5
7	27185676	27185678	HOXA11	431.5	405	291	305.5	186	126.5
7	27185679	27185681	HOXA11	435	402	294	311.5	189.5	129.5
7	27185699	27185701	HOXA11	422	385	279	311	171.5	131
7	27185722	27185724	HOXA11	387.5	335.5	249	278	165	113
7	27185742	27185744	HOXA11	361	305	234.5	259.5	156.5	119
7	45921404	45921406	IGFBP3	385	350	284	287.5	133.5	93
7	45921417	45921419	IGFBP3	403	358	292	296	142	100.5
7	45921423	45921425	IGFBP3	409	364	294	300.5	146	104
7	45921429	45921431	IGFBP3	412.5	372.5	291.5	303.5	144.5	106
7	45921435	45921437	IGFBP3	412	376.5	288	302.5	135.5	104
7	45921444	45921446	IGFBP3	421	389	303.5	313	135.5	109.5
7	45921451	45921453	IGFBP3	410.5	379	299.5	305.5	136.5	112.5
7	45921455	45921457	IGFBP3	403.5	369	293.5	299	135.5	109.5
7	45921470	45921472	IGFBP3	388.5	340.5	276.5	279.5	135.5	109.5
7	45921474	45921476	IGFBP3	373	327.5	267.5	271	133.5	102.5
7	45921478	45921480	IGFBP3	374.5	332	270.5	272	136	103
7	45921482	45921484	IGFBP3	370	332.5	265.5	265	135	104
7	45921489	45921491	IGFBP3	369	326.5	259.5	261.5	128.5	100.5
7	45921502	45921504	IGFBP3	353	304.5	257.5	235	123	97
7	45921526	45921528	IGFBP3	342.5	279.5	236.5	218	132	103.5
7	45921535	45921537	IGFBP3	334	277.5	228.5	216	133	104
7	45921562	45921564	IGFBP3	288.5	241	193	183	124.5	91.5
7	93890157	93890159	TFPI2	317.5	283.5	232	247.5	135.5	101
7	93890160	93890162	TFPI2	326.5	287	238	252	138.5	102
7	93890190	93890192	TFPI2	403	364.5	288	307	195	141.5
7	93890199	93890201	TFPI2	409	387	302.5	319	204.5	144.5
7	93890208	93890210	TFPI2	427	402	308.5	327	212.5	151
7	93890222	93890224	TFPI2	440	434.5	324.5	343.5	218	156.5
7	93890233	93890235	TFPI2	450	435	325	340.5	218	152
7	93890244	93890246	TFPI2	446.5	430	324.5	327.5	215.5	149
7	93890255	93890257	TFPI2	436.5	433	316.5	316.5	216	146
7	93890270	93890272	TFPI2	412	407	303.5	296	200	138.5
7	93890280	93890282	TFPI2	394	385.5	285.5	274	188	126
7	93890308	93890310	TFPI2	308.5	300	214.5	206.5	130	86
7	93890310	93890312	TFPI2	304.5	295	211.5	200	127.5	84.5
7	93890807	93890809	TFPI2	246.5	238.5	158	187	113.5	97.5
7	93890810	93890812	TFPI2	250	242	160.5	190	118.5	99
7	93890815	93890817	TFPI2	256	245.5	161.5	197.5	123	102.5
7	93890844	93890846	TFPI2	303	282.5	198	232	143	129.5
7	93890859	93890861	TFPI2	329.5	300.5	212.5	242	160.5	147
7	93890862	93890864	TFPI2	332	303	214	245	161	151.5
7	93890868	93890870	TFPI2	333.5	306.5	216.5	245.5	163	157.5
7	93890870	93890872	TFPI2	331	304.5	217	246	164.5	158.5
7	93890904	93890906	TFPI2	351	302	221.5	258.5	182	171.5
7	93890956	93890958	TFPI2	313	255.5	188.5	217	172	146.5
7	93890962	93890964	TFPI2	304.5	248	179.5	212.5	166	139.5
7	93890975	93890976	TFPI2	289	232	177	201	159	130
8	54457631	54457633	SOX17	278.5	265.5	192	205.5	147.5	155
8	54457647	54457649	SOX17	318	325	226.5	243	182.5	181
8	54457650	54457652	SOX17	327.5	331	229	244.5	190.5	187.5
8	54457680	54457682	SOX17	395	392.5	265.5	281	213	214
8	54457688	54457690	SOX17	391	393.5	271.5	285.5	216.5	213.5
8	54457704	54457706	SOX17	404.5	409	277.5	287.5	213.5	211
8	54457717	54457719	SOX17	395.5	400.5	265.5	280.5	194.5	200.5
8	54457719	54457721	SOX17	393.5	395	266.5	279	193.5	198
8	54457722	54457724	SOX17	391.5	388	264	275.5	191	196.5
8	54457738	54457740	SOX17	377	364	251	259	172	169.5
8	54457916	54457918	SOX17	352	313.5	245.5	258	101	76
8	54457918	54457920	SOX17	348.5	314	245	255.5	100.5	77.5
8	54457929	54457931	SOX17	348	313	242	262	105.5	77
8	54457933	54457935	SOX17	356	321.5	239	267.5	108	82
8	54457949	54457951	SOX17	364	327.5	248.5	277.5	113	88
8	54457968	54457970	SOX17	371.5	333.5	257	279.5	121.5	98.5
8	54457983	54457985	SOX17	397	358	278	286.5	127.5	104
8	54457985	54457987	SOX17	399	363.5	277.5	287.5	127.5	108.5
8	54458000	54458002	SOX17	398	357.5	276.5	288.5	130	101
8	54458004	54458006	SOX17	393	352.5	269	283	125.5	97.5
8	54458007	54458009	SOX17	389.5	352	268.5	282	123.5	99
8	54458013	54458015	SOX17	376.5	346.5	261.5	281.5	121	95.5
8	54458018	54458020	SOX17	374	344	258.5	279.5	121.5	92.5
8	54458027	54458029	SOX17	370	326	255.5	281.5	120	91
8	54458029	54458031	SOX17	372.5	322	257.5	283.5	120	92.5
8	54458038	54458040	SOX17	353	314	249.5	272.5	116	89.5
8	56445982	56445984	PENK	316.5	347.5	250.5	248.5	145.5	126.5
8	56445996	56445998	PENK	349	374.5	272	268	161	137
8	56446003	56446005	PENK	189.5	206	149.5	145	89	77
8	56446013	56446015	PENK	385	410	290.5	292.5	174	148
8	56446025	56446027	PENK	398.5	428	301.5	299	179.5	151.5
8	56446028	56446030	PENK	402	432	302	299.5	179.5	150
8	56446030	56446032	PENK	410	433.5	305.5	299	181.5	150.5
8	56446050	56446052	PENK	432.5	431.5	300	311.5	185	146.5
8	56446053	56446055	PENK	428.5	434	303	313.5	187.5	144.5
8	56446065	56446067	PENK	436.5	441.5	305.5	321	200.5	150.5
8	56446091	56446093	PENK	442	431	315	330	206.5	154
8	56446099	56446101	PENK	432	419.5	302.5	328	206	150
8	56446103	56446105	PENK	429.5	414.5	302.5	326	199.5	143.5
8	56446121	56446123	PENK	353	332.5	244	257	134.5	109.5
8	56446129	56446131	PENK	364	341	253	252.5	134.5	105
8	56446139	56446141	PENK	367.5	351	260.5	252.5	134	107.5
8	56446144	56446146	PENK	387	350	262	263	146.5	116
8	56446146	56446148	PENK	380.5	346.5	264	258	146	116
8	56446153	56446155	PENK	387.5	357	275.5	262	151.5	118
8	56446161	56446163	PENK	396.5	370	285	272	161	118.5
8	56446163	56446165	PENK	398	369.5	287.5	273.5	164.5	121
8	56446167	56446169	PENK	418.5	383	292	278	171.5	126.5
8	56446176	56446178	PENK	462	415.5	306.5	290.5	182.5	143.5
8	56446178	56446180	PENK	465.5	422	310.5	292	183.5	147.5
8	56446197	56446199	PENK	486.5	439	322	303.5	211	164
8	56446213	56446215	PENK	510	459.5	327	312	227	183.5
8	56446217	56446219	PENK	516.5	469.5	327.5	316.5	232.5	187.5
8	56446219	56446221	PENK	514	475	326	315.5	231.5	189.5
8	56446237	56446239	PENK	526.5	496.5	325	315.5	229	201
8	56446246	56446248	PENK	529	503.5	329.5	314.5	237.5	209.5
8	56446249	56446251	PENK	536.5	507	337.5	321.5	240.5	209.5
8	56446262	56446264	PENK	539	508.5	334	322.5	244.5	224
8	56446270	56446272	PENK	543	502	331.5	323.5	241.5	224
8	56446277	56446279	PENK	534.5	498	325.5	322.5	240	218.5
8	56446324	56446326	PENK	435	425.5	250.5	256.5	208	187
8	56446368	56446370	PENK	476.5	460	312.5	326	275.5	261
8	56446376	56446378	PENK	489.5	458.5	312	335	279.5	269
8	56446388	56446390	PENK	498	456	307	333	284.5	267
8	56446408	56446410	PENK	479	444.5	293	310	273.5	247.5
8	56446424	56446426	PENK	459	449.5	296.5	302	277.5	250.5
8	56446430	56446432	PENK	455.5	448.5	293.5	295.5	271.5	251
8	56446437	56446439	PENK	457	440	296.5	290.5	266.5	250.5
8	56446464	56446466	PENK	439.5	418	307	283	261	247
8	56446476	56446478	PENK	417.5	406	299	275	250	239.5
8	56446516	56446518	PENK	333	290	237.5	199	138	137
8	56446520	56446522	PENK	334	290	238.5	205.5	137	138.5
8	56446523	56446525	PENK	341.5	294.5	245	207	135	135.5
8	56446533	56446535	PENK	349.5	306	262	228.5	130.5	134.5
8	56446539	56446541	PENK	354.5	320.5	272	234	140.5	134
8	56446551	56446553	PENK	393	336	289	258.5	153	132.5
8	56446555	56446557	PENK	393	336	294	260.5	154.5	133
8	56446568	56446570	PENK	402	334	304.5	269	152	131
8	56446571	56446573	PENK	404	335	309.5	271.5	153	129.5
8	56446573	56446575	PENK	401.5	336	309.5	270.5	152.5	128
8	56446583	56446585	PENK	408	333	309.5	273.5	146	121.5
8	56446591	56446593	PENK	398	334.5	299.5	272	143	118
8	56446599	56446601	PENK	379.5	324	288	269	132.5	111
8	96493432	96493434	SDC2	287	265	192	193.5	217	176.5
8	96493500	96493502	SDC2	312	256.5	201	233.5	186.5	140
8	96493519	96493521	SDC2	313	276.5	201.5	240.5	168	112
8	96493532	96493534	SDC2	313.5	280	209.5	244.5	153	110.5
8	96493535	96493537	SDC2	314.5	283	213	246	146.5	107
8	96493546	96493548	SDC2	334	294	224.5	248.5	133.5	114.5
8	96493548	96493550	SDC2	334.5	292.5	226.5	245	134	116.5
8	96493554	96493556	SDC2	330.5	298	226	245	135	121.5
8	96493556	96493558	SDC2	338	306.5	228	245	140	120.5
8	96493559	96493561	SDC2	346.5	313.5	235.5	250.5	144.5	118.5
8	96493573	96493575	SDC2	429	381	272.5	288	171.5	145
8	96493586	96493588	SDC2	452	408	287	305.5	201	165.5
8	96493589	96493591	SDC2	463	412.5	293.5	313	204.5	168
8	96493614	96493616	SDC2	467.5	423.5	294	314.5	204.5	172
8	96493639	96493641	SDC2	458	439.5	282.5	295	203.5	171
8	96493656	96493658	SDC2	458.5	458	290.5	306.5	221	179.5
8	96493670	96493672	SDC2	447	438	281	292.5	216	177
8	96493734	96493736	SDC2	241	229.5	153.5	160	102	56
8	96493746	96493748	SDC2	246	221	163	158	97.5	53
8	96493748	96493750	SDC2	249	221	161	157	97.5	52.5
8	96493751	96493753	SDC2	253	223	164	158	94	52.5
8	96493753	96493755	SDC2	251	221	161	159.5	92	51.5
8	96493768	96493770	SDC2	281.5	246.5	197	186	108.5	59.5
8	96493774	96493776	SDC2	282	252.5	203	192.5	116	64.5
8	96493776	96493778	SDC2	284.5	256.5	203	194	114.5	64.5
8	96493791	96493793	SDC2	298	266	216.5	201.5	114.5	63.5
8	96493799	96493801	SDC2	314	267	222.5	191	115	67.5
8	96493801	96493803	SDC2	346	291	242	205	131	76
8	96493821	96493823	SDC2	404	336	286	237.5	155.5	94
8	96493833	96493835	SDC2	429	362	304	255	173	98.5
8	96493835	96493837	SDC2	433.5	369.5	306	260	177.5	100
8	96493837	96493839	SDC2	439	376	313	264.5	184.5	102.5
8	96493842	96493844	SDC2	445	383	323.5	274	190.5	106
8	96493844	96493846	SDC2	447.5	386.5	330.5	280	192.5	109
8	96493846	96493848	SDC2	449.5	388	332	281.5	194.5	110.5
8	96493852	96493854	SDC2	456.5	396	341.5	294.5	203	112
8	96493855	96493857	SDC2	460.5	402.5	348	300	206	112
8	96493877	96493879	SDC2	490	418	341.5	308	206	124
8	96493898	96493900	SDC2	457	398.5	308	292.5	204.5	132
8	96493931	96493933	SDC2	401.5	342	245.5	245	168	121.5
8	96493936	96493938	SDC2	394.5	324	233	236.5	161	118
8	96493949	96493951	SDC2	375	312.5	215	226.5	151	102.5
8	96493951	96493953	SDC2	377.5	310	211	229.5	148	102.5
8	96494003	96494005	SDC2	421.5	343.5	197.5	229	141.5	115
8	96494017	96494019	SDC2	447.5	362	213	243.5	149.5	126
8	96494022	96494024	SDC2	461	369	223	251	149	128.5
8	96494052	96494054	SDC2	497	391.5	248.5	272	157.5	133.5
8	96494055	96494057	SDC2	502	395.5	251	273.5	161.5	138
8	96494057	96494059	SDC2	502	396	251	276	163	138
8	96494063	96494065	SDC2	496	401.5	245	272.5	163.5	139
8	96494068	96494070	SDC2	488	394	247.5	270.5	165	137
8	96494076	96494078	SDC2	489	384	247.5	272	159	136
8	96494080	96494082	SDC2	483	378	244	275	159	138
8	96494083	96494085	SDC2	485	376.5	245	274	158.5	138
8	96494093	96494095	SDC2	472.5	370	244	271.5	152.5	143
8	96494108	96494110	SDC2	435	353.5	242	275	158	127.5
8	96494112	96494114	SDC2	428	351	241	276	155	127
8	96494118	96494120	SDC2	431.5	346	235.5	272.5	153	128
8	96494125	96494127	SDC2	423	340.5	233.5	265	149.5	125
8	96494131	96494133	SDC2	401	331	225	256	143.5	121.5
8	96494139	96494141	SDC2	379	323.5	211	253	129.5	119.5
8	96494150	96494152	SDC2	343.5	291.5	196	238.5	129.5	110
8	96494156	96494158	SDC2	324.5	279.5	197.5	228	126	105.5
8	96494161	96494163	SDC2	338.5	287.5	199.5	234	126	105.5
8	96494174	96494176	SDC2	362.5	316	224.5	250.5	135	110
8	96494180	96494182	SDC2	356.5	317	236	262	138.5	113
8	96494186	96494188	SDC2	358.5	318	236.5	268.5	137	111
8	96494188	96494190	SDC2	360	324	239	270	135	113.5
8	96494195	96494197	SDC2	374	332.5	248.5	272.5	139.5	115.5
8	96494198	96494200	SDC2	379.5	334	246	275.5	138.5	118
8	96494202	96494204	SDC2	387.5	335	253.5	275.5	137	116.5
8	96494219	96494221	SDC2	406.5	350	274	283.5	139.5	127
8	96494242	96494244	SDC2	424.5	369	299.5	288	153	129.5
8	96494256	96494258	SDC2	426	366.5	287	276.5	144	122.5
8	96494274	96494276	SDC2	420.5	362.5	289.5	272.5	136	117.5
8	96494277	96494279	SDC2	419.5	363	284.5	268.5	134	115.5
8	96494279	96494281	SDC2	416.5	361	281.5	267.5	132.5	114.5
8	96494281	96494283	SDC2	415.5	359	282	267	130.5	114.5
8	96494315	96494317	SDC2	365	304.5	242.5	231	102.5	96.5
8	96494320	96494322	SDC2	350.5	290	239	224.5	97.5	97
8	96494323	96494325	SDC2	344.5	276	231.5	218.5	92.5	94
8	96494329	96494331	SDC2	325.5	259	215.5	211	86	86
8	96494345	96494347	SDC2	274.5	211	187	178.5	72	69.5
8	123540885	123540887	FBXO32	335.5	287	191.5	209.5	110.5	109
8	123540908	123540910	FBXO32	382	339	214.5	233	126	125
8	123540914	123540916	FBXO32	396.5	344	216.5	233.5	130	130
8	123540923	123540925	FBXO32	406.5	343.5	220	245.5	130	133
8	123540943	123540945	FBXO32	424.5	344	228	246.5	130	122
8	123540953	123540955	FBXO32	432	353.5	230	251.5	127	123.5
8	123540956	123540958	FBXO32	431	352	232.5	250.5	125	120
8	123540960	123540962	FBXO32	414	348.5	229.5	244.5	119	118.5
8	123540980	123540982	FBXO32	404	348	251.5	237.5	119	108.5
8	123540988	123540990	FBXO32	412.5	343	257.5	240.5	123	104.5
8	123541001	123541003	FBXO32	403	335	241.5	234	116	95
8	123541019	123541021	FBXO32	368	313.5	225.5	220.5	106	88
8	123541021	123541023	FBXO32	369	314	223	220	105.5	87
8	123541025	123541027	FBXO32	368	309.5	223	221	102.5	88.5
9	36258521	36258522	GNE	195	160	130	128	45	41
9	36258522	36258524	GNE	197	161.5	130	129	45	41.5
9	36258530	36258532	GNE	205	166	134.5	129.5	45	44
9	36258537	36258539	GNE	214.5	179.5	138.5	130.5	48.5	43
9	36258547	36258549	GNE	224.5	184	139.5	138	53.5	47
9	36258549	36258551	GNE	228	185.5	139	140.5	54.5	47
9	36258565	36258567	GNE	239.5	199	153.5	152	65.5	61
9	36258571	36258573	GNE	238.5	199	154	158	67	61.5
9	36258586	36258588	GNE	260	217.5	164.5	157	75	62
9	36258589	36258591	GNE	265.5	217	167	159.5	75	60
9	36258602	36258604	GNE	278	229	172.5	159.5	75	55.5
9	36258623	36258625	GNE	294.5	255	183	178	82.5	56
9	36258647	36258649	GNE	339.5	293	194.5	225.5	106	71.5
9	36258649	36258651	GNE	344	297.5	196.5	228	108.5	73
9	36258663	36258665	GNE	356.5	311	222	249	115	80
9	124012671	124012673	LHX2	357.5	297.5	185.5	225.5	118.5	99.5
9	124012679	124012681	LHX2	360	309	193.5	227	124	100
9	124012701	124012703	LHX2	395	340.5	231.5	262	150	117
9	124012710	124012712	LHX2	422	362	249	283	161	129
9	124012721	124012723	LHX2	427.5	367.5	253	275	160	141.5
9	124012733	124012735	LHX2	434.5	377	264.5	286	160.5	147
9	124012735	124012737	LHX2	435.5	381.5	270	289	162.5	147.5
9	124012740	124012742	LHX2	442	384.5	280.5	296	166	149
9	124012745	124012747	LHX2	443.5	381.5	280	297	165	146
9	124012766	124012768	LHX2	453.5	408	303	309.5	173	151.5
9	124012772	124012774	LHX2	452	418	312.5	316	180	154
9	124012778	124012780	LHX2	454.5	421.5	315	315	181	149.5
9	124012787	124012789	LHX2	458	424	320.5	321	181.5	147.5
9	124012789	124012791	LHX2	456.5	417.5	322.5	319.5	180	148
9	124012806	124012808	LHX2	456	410	332	323.5	170.5	143
9	124012812	124012814	LHX2	452	413	336	321.5	165	142
9	124012822	124012824	LHX2	446	415.5	330.5	318	163.5	141
9	124012825	124012827	LHX2	444.5	417	330.5	317.5	165	139.5
9	124012828	124012830	LHX2	438.5	413	329.5	316	165	135.5
9	124012830	124012832	LHX2	436	412.5	329.5	316	165.5	136.5
9	124012834	124012836	LHX2	438	409	329	313	163.5	137.5
9	124012837	124012839	LHX2	433.5	404	328	311	160.5	135
9	124012850	124012852	LHX2	395	357	287	273	135	124.5
10	86924259	86924261	BMPR1A	203	249.5	181.5	184	209	168.5
10	86924262	86924264	BMPR1A	204	246.5	181	185	209	170.5
10	86924333	86924335	BMPR1A	155	195.5	134.5	149	172.5	164.5
11	626878	626880	SCT	296	263.5	211	202	90.5	70
11	626890	626892	SCT	318.5	287	221.5	209	100	76
11	626917	626919	SCT	360	306.5	232	225	110.5	88.5
11	626926	626928	SCT	367	306	234	227	107	87
11	626928	626930	SCT	368	305.5	234	226	107	86.5
11	626930	626932	SCT	367	305	232.5	225.5	106.5	86
11	626938	626940	SCT	382	311	235	227.5	106.5	89
11	626944	626946	SCT	382.5	307.5	234.5	224.5	102.5	92.5
11	626954	626956	SCT	379.5	296.5	233	224	98	89
11	626964	626966	SCT	367.5	283	239	224.5	91.5	87
11	626969	626971	SCT	365.5	285	241	224	93	92
11	626980	626982	SCT	351	273.5	236	226.5	89	95.5
11	626983	626985	SCT	345	273.5	231.5	231	90	93.5
11	626992	626994	SCT	346.5	274	228	228	100.5	100
11	626996	626998	SCT	335	269.5	225.5	223	99	94
11	627000	627002	SCT	322.5	266	223	214	100.5	92
11	627007	627009	SCT	311.5	263	218.5	210	95	90.5
11	627018	627020	SCT	289	247.5	214	203.5	89.5	83.5
11	627029	627031	SCT	273	234.5	207.5	192.5	86.5	80.5
11	67583617	67583619	GSTP1	278.5	255.5	172.5	194.5	62	60
11	67583627	67583629	GSTP1	300	261.5	183	211	64	58
11	67583629	67583631	GSTP1	299.5	261	185.5	212	64	59
11	67583632	67583634	GSTP1	307.5	270	193.5	213	66.5	60.5
11	67583638	67583640	GSTP1	320.5	281.5	206	215.5	70.5	63.5
11	67583652	67583654	GSTP1	348	292	200.5	222	75	63
11	67583662	67583664	GSTP1	358	296.5	201.5	229.5	77	63
11	67583666	67583668	GSTP1	358	292.5	200	229.5	78	63
11	67583669	67583671	GSTP1	355.5	286	199	227.5	77	61
11	67583673	67583675	GSTP1	353	282.5	198.5	228	76.5	60
11	67583683	67583685	GSTP1	355	278.5	199	228	79	55
11	67583687	67583689	GSTP1	358.5	280.5	197.5	229	79.5	52.5
11	67583690	67583692	GSTP1	358	278	197.5	222	78	49.5
11	67583702	67583704	GSTP1	345.5	274.5	203	213	77.5	40
11	67583705	67583707	GSTP1	343.5	272	205.5	214.5	77	40
11	67583713	67583715	GSTP1	331	266.5	202.5	208.5	80.5	41
11	67583715	67583717	GSTP1	331	267	200	209	80.5	43.5
11	67583733	67583735	GSTP1	329	259.5	205	215	78.5	45
11	67583737	67583739	GSTP1	319.5	258	202	212	76.5	45
11	67583740	67583742	GSTP1	313.5	256.5	202.5	210.5	76.5	45
11	67583743	67583745	GSTP1	311	253.5	203	206	74.5	44.5
11	118153340	118153341	SCN4B	379	313	240	232	121	105
11	118153343	118153345	SCN4B	381.5	316.5	244.5	235.5	121	108
11	118153349	118153351	SCN4B	390.5	328	248	241	130.5	113
11	118153354	118153356	SCN4B	389	333.5	243.5	245	136	116.5
11	118153362	118153364	SCN4B	395	344	255	248.5	142.5	122
11	118153368	118153370	SCN4B	396	347.5	260.5	254.5	144.5	117
11	118153390	118153392	SCN4B	439.5	391	278.5	263	153	133.5
11	118153398	118153400	SCN4B	454.5	408	296.5	269	160	140.5
11	118153404	118153406	SCN4B	460.5	407.5	299.5	262.5	167.5	145
11	118153408	118153410	SCN4B	459.5	408.5	299.5	265	168.5	151.5
11	118153416	118153418	SCN4B	464.5	411	304	279	171	157
11	118153418	118153420	SCN4B	467.5	414.5	304.5	278.5	171.5	162
11	118153420	118153422	SCN4B	468.5	417	303.5	278	173	165
11	118153430	118153432	SCN4B	474	432.5	286	276	170	170
11	118153437	118153439	SCN4B	463.5	420	281	268	163	169
11	118153443	118153445	SCN4B	466.5	419	278	268	159.5	172
11	118153461	118153463	SCN4B	441	413	279.5	277	166.5	183.5
11	118153474	118153476	SCN4B	428	394	258	264	164	182
11	118153477	118153479	SCN4B	415.5	382	253	259	157	181
11	118153495	118153497	SCN4B	367.5	335	220.5	231.5	143	161
11	119317065	119317066	MCAM	172	127	135	137	41	38
11	119317076	119317078	MCAM	207	151	156.5	149.5	51	47
11	119317107	119317109	MCAM	326	258	218	220	79.5	80
11	119317111	119317113	MCAM	331	263	225.5	223	82.5	81.5
11	119317118	119317120	MCAM	354	283.5	246.5	234	87	83.5
11	119317138	119317140	MCAM	398	338.5	285	276.5	102	100.5
11	119317147	119317149	MCAM	409.5	347.5	295	284.5	108.5	107
11	119317157	119317159	MCAM	426	357.5	307	299.5	115	108
11	119317168	119317170	MCAM	423	366.5	317	302.5	117.5	109
11	119317182	119317184	MCAM	470	381	338.5	326.5	126.5	111.5
11	119317187	119317189	MCAM	474.5	383.5	341.5	330.5	128.5	112
11	119317191	119317193	MCAM	474.5	383.5	342	330	130	114
11	119317197	119317199	MCAM	478	391.5	341	332.5	133	117
11	119317202	119317204	MCAM	484	398.5	345.5	335.5	132.5	120.5
11	119317207	119317209	MCAM	484	398	346	335.5	132	121.5
11	119317209	119317211	MCAM	486.5	400.5	346	335.5	131	122
11	119317225	119317227	MCAM	476	390	329	308	128	117
11	119317230	119317232	MCAM	464	392.5	316.5	304	125.5	108.5
11	119317232	119317234	MCAM	460	392	316.5	306	125	107.5
11	119317234	119317236	MCAM	457	394	314	305	122	105.5
11	119317237	119317239	MCAM	450	383.5	311	300.5	123	100
11	119317252	119317254	MCAM	410.5	343.5	288	270.5	112.5	94.5
11	119317259	119317261	MCAM	413	346	290	268	108	91
11	119317262	119317264	MCAM	412.5	347.5	289.5	269	105	91
11	119317265	119317267	MCAM	417	342.5	285	269	105	88.5
11	119317273	119317275	MCAM	408.5	345	281	263.5	105.5	87
11	119317282	119317284	MCAM	401	335	277	251	104.5	76.5
11	119317292	119317294	MCAM	411	335.5	276.5	261	111.5	81
11	119317298	119317300	MCAM	418	341	284	267.5	114	83
11	119317315	119317317	MCAM	428	386.5	287	267	129.5	96.5
11	119317368	119317370	MCAM	505	451.5	342.5	315	170	110.5
11	119317383	119317385	MCAM	514.5	467	341.5	323	176	117
11	119317394	119317396	MCAM	518	468.5	345.5	326.5	179	119
11	119317410	119317412	MCAM	499.5	457.5	338	320.5	182	110
11	119317418	119317420	MCAM	493	454.5	339	322	176	109.5
11	119317424	119317426	MCAM	473.5	444	331.5	324.5	169.5	115
11	119317429	119317431	MCAM	476.5	441	324.5	320	180.5	122
11	119317434	119317436	MCAM	469.5	436	327.5	318.5	182	121.5
11	119317453	119317455	MCAM	457.5	416.5	322.5	314.5	186.5	126
11	119317515	119317517	MCAM	435.5	394	317.5	324	206	158
11	119317528	119317530	MCAM	430.5	392.5	313.5	323	204.5	165
11	119317587	119317589	MCAM	406.5	386	309	327	196	180.5
11	119317597	119317599	MCAM	399	375.5	297	323	180	174.5
11	119317609	119317611	MCAM	390.5	361.5	282.5	305.5	175.5	165
11	119317624	119317626	MCAM	373	350.5	262.5	273	163.5	166.5
11	119317630	119317632	MCAM	359	350	262.5	266	164	161
11	119317633	119317635	MCAM	352	350	258.5	262.5	163	157.5
11	119317686	119317688	MCAM	420	414.5	328.5	326.5	240.5	221
11	119317730	119317732	MCAM	425.5	401	324.5	313	257	224.5
11	119317757	119317759	MCAM	411.5	398.5	319	303	269.5	222
11	121361307	121361309	BMPR1A	72	87	80	90	90.5	93
11	131911522	131911524	OPCML	103.5	101	84.5	91	42.5	34
11	131911528	131911530	OPCML	109	106	90	96.5	45	39
11	131911570	131911572	OPCML	174.5	179.5	126.5	141.5	69	73
11	131911574	131911576	OPCML	180.5	184	130.5	146	71.5	75
11	131911579	131911581	OPCML	183.5	193.5	134	153.5	75	76.5
11	131911612	131911614	OPCML	197	204	135.5	155	87	81
11	131911617	131911619	OPCML	199	206	136.5	153.5	86	82
11	131911622	131911624	OPCML	201.5	203	133.5	150.5	86	83
11	131911636	131911638	OPCML	204.5	201.5	133	144	86.5	84
11	132942935	132942937	OPCML	193.5	179	131.5	179	84	76
11	132942949	132942951	OPCML	198.5	187	146.5	188	95.5	85.5
11	132942954	132942956	OPCML	197.5	188.5	144.5	184.5	98	84
11	132942959	132942961	OPCML	196	183.5	146	186	100	84
11	132942992	132942994	OPCML	194	192	154	188	101.5	84
11	132942997	132942999	OPCML	189.5	189	151	187	97	84.5
11	132943001	132943003	OPCML	177	181	144	181	91	81
11	132943043	132943045	OPCML	125.5	125	109.5	118	68	57
11	132943049	132943051	OPCML	119	121	105	114	64	54.5
11	134069045	134069047	JAM3	253.5	253.5	178.5	181	111.5	88
11	134069047	134069049	JAM3	266	259	188	193	115.5	91
11	134069050	134069052	JAM3	271.5	264.5	190	195.5	117	92
11	134069052	134069054	JAM3	274.5	267.5	191.5	196.5	118.5	92
11	134069058	134069060	JAM3	278	270	194	195	124	93
11	134069079	134069081	JAM3	281.5	270	203.5	185.5	120.5	87.5
11	134069087	134069089	JAM3	279	257.5	198.5	180	116.5	88
11	134069095	134069097	JAM3	273.5	245	187.5	176.5	112	81
11	134069102	134069104	JAM3	259	231.5	178	170	107.5	75.5
11	134069104	134069106	JAM3	255	224	177	167.5	106	75
11	134069110	134069112	JAM3	237.5	212	166.5	154	98.5	69.5
11	134069118	134069120	JAM3	227	203.5	157.5	144.5	91.5	62.5
12	4272231	4272233	CCND2	360	313	227.5	271	152.5	108.5
12	4272247	4272249	CCND2	376.5	335	248.5	274.5	158.5	110.5
12	4272268	4272270	CCND2	399.5	343	260	272.5	156	119.5
12	4272281	4272283	CCND2	412.5	374.5	271.5	297	169	128.5
12	4272304	4272306	CCND2	481	427	291	317	172.5	136.5
12	4272318	4272320	CCND2	499	441.5	296.5	323	178.5	141
12	4272320	4272322	CCND2	502	438.5	296	322	179.5	143
12	4272330	4272332	CCND2	505.5	425.5	290.5	312	179	131
12	4272346	4272348	CCND2	537	452	333.5	327.5	180.5	154
12	4272348	4272350	CCND2	540	453	333	332.5	180	154
12	4272358	4272360	CCND2	540.5	461.5	333	330	182.5	161
12	4272372	4272374	CCND2	556	455	333	344.5	192	164
12	4272392	4272394	CCND2	536.5	474.5	329.5	354.5	198	168
12	4272398	4272400	CCND2	530.5	480.5	333	357.5	201.5	172.5
12	4272416	4272418	CCND2	509.5	447.5	297.5	336.5	185.5	159.5
12	4272423	4272425	CCND2	486.5	423	293	316	184	155
12	4272432	4272434	CCND2	473.5	412	271.5	297.5	160	148.5
12	4272439	4272441	CCND2	456.5	392	268	282.5	158	140
12	4272466	4272468	CCND2	394.5	377	255	281.5	161.5	156.5
12	4272510	4272512	CCND2	407	399.5	260	305	197.5	174.5
12	4272512	4272514	CCND2	403.5	398	262.5	302	198	175.5
12	4272531	4272533	CCND2	402	408	257	286.5	198	175
12	4272553	4272555	CCND2	449	403	280	296.5	187	170.5
12	4272564	4272566	CCND2	435.5	400	282.5	283	184.5	174
12	4272600	4272602	CCND2	409	384	264.5	265.5	166	160
12	4272610	4272612	CCND2	403.5	364.5	254.5	255	144	145
12	4272621	4272623	CCND2	386	338.5	254	241	121.5	136
12	4272625	4272627	CCND2	391	340	250.5	243.5	119.5	131.5
12	4272633	4272635	CCND2	363.5	317	253.5	227.5	115.5	127.5
12	4272636	4272638	CCND2	357	312.5	250.5	224	109.5	120
12	4272645	4272647	CCND2	365	325.5	256.5	218.5	118	119.5
12	4272651	4272653	CCND2	366	330.5	253.5	214.5	118	117.5
12	4272674	4272676	CCND2	369	313	276	233	106	120.5
12	4272683	4272685	CCND2	395	343	286.5	249.5	105.5	138
12	4272685	4272687	CCND2	399.5	343.5	293	253	113	142
12	4272691	4272693	CCND2	422	374	303	260.5	126	152
12	4272700	4272702	CCND2	432.5	394.5	319	265	135.5	167.5
12	4272703	4272705	CCND2	436.5	403.5	326.5	269.5	143.5	170.5
12	4272711	4272713	CCND2	454	425.5	331	286	153	176
12	4272715	4272717	CCND2	462.5	433	339.5	292	155	182
12	4272723	4272725	CCND2	474	448.5	348.5	306	157.5	185.5
12	4272727	4272729	CCND2	473.5	455.5	350	308	157.5	185.5
12	4272746	4272748	CCND2	482	451.5	351	316.5	162	184
12	4272774	4272776	CCND2	486	451	364	330	195.5	176
12	4272785	4272787	CCND2	473.5	444	337.5	321.5	186.5	167.5
12	4272796	4272798	CCND2	452	416	324	320	172	153
12	4272814	4272816	CCND2	448.5	398	300.5	305.5	169.5	150.5
12	4272830	4272832	CCND2	454	405	300.5	322	161	139.5
12	4272855	4272857	CCND2	431	391	286	324.5	146.5	115.5
12	4272866	4272868	CCND2	427.5	388	305	332	150	115.5
12	4272873	4272875	CCND2	439	389	305	334.5	156.5	113.5
12	4272884	4272886	CCND2	460	406.5	319	331.5	163.5	115.5
12	4272888	4272890	CCND2	457.5	404	320.5	325.5	169.5	120
12	4272911	4272913	CCND2	474.5	408.5	342	331	152	125
12	4272919	4272921	CCND2	484.5	420.5	353.5	342	155	134.5
12	4272932	4272934	CCND2	496.5	424.5	354	335	154	144.5
12	4272938	4272940	CCND2	498	424	359	342	150	146
12	4272945	4272947	CCND2	506	431	364.5	340	146.5	146
12	4272947	4272949	CCND2	509	430	365	346	144.5	147.5
12	4272956	4272958	CCND2	502.5	423.5	356.5	354	140	148.5
12	4272974	4272976	CCND2	434.5	364.5	330	308	121	128.5
12	4272981	4272983	CCND2	425.5	366	325	306	121.5	126
12	4272984	4272986	CCND2	422.5	367	323.5	298	118.5	126
12	4272994	4272996	CCND2	398	352.5	314	290.5	120	126
12	4273002	4273004	CCND2	397.5	343.5	308.5	299.5	129.5	132.5
12	4273004	4273006	CCND2	399	346	309	296.5	131	134.5
12	4273007	4273009	CCND2	401	344.5	311	295	134.5	137.5
12	4273014	4273016	CCND2	405	331.5	304.5	281.5	133.5	138.5
12	4273017	4273019	CCND2	404.5	327.5	297	276	128.5	144
12	4273021	4273023	CCND2	404.5	331.5	294.5	277.5	126.5	147
12	4273040	4273042	CCND2	380.5	324.5	264	274.5	115.5	146.5
12	4273054	4273056	CCND2	370.5	324	247.5	274	117	147.5
12	24948674	24948675	BCAT1	220	206	137	148	126	88
12	24948685	24948687	BCAT1	234.5	225	156.5	160	141.5	103.5
12	24948701	24948703	BCAT1	281.5	270	181	173.5	166	126.5
12	24948711	24948713	BCAT1	292.5	288	181.5	180	171	133
12	24948718	24948720	BCAT1	304.5	301.5	190.5	184.5	179.5	133.5
12	24948734	24948736	BCAT1	311	310	190.5	190	176.5	128
12	24948754	24948756	BCAT1	318.5	315.5	187	194	172	128
12	24948761	24948763	BCAT1	331	321	188	197	173.5	128
12	24948770	24948772	BCAT1	329.5	324.5	191	199.5	171.5	127
12	24948794	24948796	BCAT1	319	311	195.5	192.5	157.5	127.5
12	24948800	24948802	BCAT1	312.5	306.5	195.5	191	150.5	124.5
12	24948825	24948827	BCAT1	278	297	179	182.5	133	108
12	24948867	24948869	BCAT1	276.5	271	174	187.5	89.5	89.5
12	24948870	24948872	BCAT1	276	269.5	174.5	183.5	88	89.5
12	24948875	24948877	BCAT1	277.5	267	170.5	184	84	92.5
12	24948882	24948884	BCAT1	281.5	274.5	174	193	85	96
12	24948903	24948905	BCAT1	324	328.5	210.5	227	121	99
12	24948937	24948939	BCAT1	386.5	407.5	269.5	283	152	134.5
12	24948940	24948942	BCAT1	395	415.5	271.5	290.5	158	140
12	24948946	24948948	BCAT1	405.5	432	276	307	162	143.5
12	24948957	24948959	BCAT1	435.5	449	283.5	327.5	172.5	150
12	24948966	24948968	BCAT1	456.5	446.5	291	337.5	174.5	157.5
12	24948987	24948989	BCAT1	470	466.5	287.5	346	173	157.5
12	24949000	24949002	BCAT1	466.5	463	292	344.5	169	152
12	24949009	24949011	BCAT1	467	449.5	295	339.5	169.5	145
12	24949017	24949019	BCAT1	457.5	443.5	286.5	335	165.5	137.5
12	24949028	24949030	BCAT1	436.5	420.5	278.5	324	160	128.5
12	24949030	24949032	BCAT1	435	418	277	320.5	160	126
12	24949036	24949038	BCAT1	425	399	267.5	310.5	150	117.5
12	24949064	24949066	BCAT1	374.5	338	220.5	259.5	110	98
12	24949069	24949071	BCAT1	366.5	330	215	251.5	110.5	95
12	24949072	24949074	BCAT1	363	327	214	250.5	109.5	93.5
12	24949075	24949077	BCAT1	353.5	328	212.5	248.5	108.5	92.5
12	24949083	24949085	BCAT1	338.5	306.5	202.5	238	103.5	87
12	24949088	24949090	BCAT1	333.5	297	197.5	228	99	84
12	24949105	24949107	BCAT1	345	273.5	203	222	94.5	72
12	24949114	24949116	BCAT1	341.5	283	208	226	97	73
12	24949116	24949118	BCAT1	341	284	207	225	95	72.5
12	24949119	24949121	BCAT1	339	279.5	205.5	223	94.5	69
12	24949127	24949129	BCAT1	343	278.5	207.5	225.5	88.5	68
12	24949129	24949131	BCAT1	343	276.5	208	222	88	68
12	24949137	24949139	BCAT1	349.5	265	210	215.5	91.5	66.5
12	24949180	24949182	BCAT1	372.5	287	229	254	106	79.5
12	24949210	24949212	BCAT1	410.5	315.5	244	272.5	134.5	94
12	24949218	24949220	BCAT1	417	317.5	247	267	132.5	101.5
12	24949227	24949229	BCAT1	409	311	246	265	130.5	101
12	24949237	24949239	BCAT1	413.5	311.5	238.5	258.5	132	103.5
12	24949261	24949263	BCAT1	384	325	235	232.5	130	110
12	24949303	24949305	BCAT1	314	296	219	203.5	126.5	115
12	24949313	24949315	BCAT1	305.5	293	212	195.5	127.5	114
12	24949333	24949335	BCAT1	295	286	209.5	186	126	120.5
12	24949339	24949341	BCAT1	300	285.5	216	184.5	131.5	119
12	24949355	24949357	BCAT1	274	275.5	214	182	121	116.5
12	24949376	24949378	BCAT1	280	283.5	210.5	198	131	124.5
12	24949427	24949429	BCAT1	299.5	286.5	211.5	227.5	156	138
12	49903827	49903828	FAIM2	438	423	346	345	221	171
12	49903834	49903836	FAIM2	457.5	427.5	350	353.5	225.5	180
12	49903846	49903848	FAIM2	475.5	445	365.5	368.5	234.5	190
12	49903859	49903861	FAIM2	479.5	449	373	366	241	189
12	49903875	49903877	FAIM2	483	461	360	349.5	229	186
12	49903877	49903879	FAIM2	479.5	461	356.5	345.5	226.5	186
12	49903905	49903907	FAIM2	495.5	463.5	362	348	223.5	194
12	49903914	49903916	FAIM2	500	457	370.5	345	225	195.5
12	49903919	49903921	FAIM2	501.5	446	366.5	338	222	193.5
12	49903922	49903924	FAIM2	502.5	440.5	366	332.5	223	193.5
12	49903924	49903926	FAIM2	499	438.5	363.5	329.5	220.5	192.5
12	49903932	49903934	FAIM2	482.5	425.5	364.5	331.5	207.5	186
12	49903935	49903937	FAIM2	473.5	414	362	323	203	181.5
12	49903937	49903939	FAIM2	459.5	401	354.5	313	194	178
12	49903954	49903956	FAIM2	366	320	286.5	262	125	119.5
12	49903973	49903975	FAIM2	358.5	303.5	271	248.5	117	94
12	49903980	49903982	FAIM2	361	300.5	280	249	113.5	96.5
12	49903985	49903987	FAIM2	366.5	306.5	289	252	113.5	98
12	49903991	49903993	FAIM2	370.5	313	296.5	253.5	109.5	94.5
12	49903993	49903995	FAIM2	376.5	319	294	253	110.5	93
12	49903999	49904001	FAIM2	379.5	322.5	286	254	111	89.5
12	49904009	49904011	FAIM2	394	331.5	298	260.5	108.5	96.5
12	49904012	49904014	FAIM2	394.5	332	300.5	260	110	98.5
12	49904015	49904017	FAIM2	398.5	333.5	301.5	261.5	112	99.5
12	49904020	49904022	FAIM2	400.5	328	302	267	111.5	94
12	49904030	49904032	FAIM2	412	330.5	294.5	265	114	98
12	49904033	49904035	FAIM2	414	327.5	294.5	265.5	113.5	96
12	49904049	49904051	FAIM2	399.5	335	311	269	104	87.5
12	49904059	49904061	FAIM2	402	341.5	305	267.5	103.5	90.5
12	49904062	49904064	FAIM2	410	343.5	302.5	265.5	104.5	91.5
12	49904079	49904081	FAIM2	422	347.5	283	260	112.5	93
12	49904095	49904097	FAIM2	412	335.5	276.5	257	111	96.5
12	49904097	49904099	FAIM2	411.5	333	275.5	255.5	112.5	97
12	49904102	49904104	FAIM2	411.5	322	272.5	261	112.5	97.5
12	49904126	49904128	FAIM2	391.5	296.5	252	232	110.5	112.5
12	49904128	49904130	FAIM2	392	294.5	249	229	106	113.5
12	49904139	49904141	FAIM2	390	295	251.5	238	121.5	117.5
12	49904143	49904145	FAIM2	394.5	294	251.5	233	124	122.5
12	49904150	49904152	FAIM2	368.5	271.5	241.5	220.5	120.5	124
12	49904152	49904154	FAIM2	372	274.5	243.5	224.5	123.5	125
12	49904161	49904163	FAIM2	359	283	242	229	123.5	120
12	49904169	49904171	FAIM2	348	279.5	232	223	128.5	126.5
12	49904180	49904182	FAIM2	332.5	273.5	227.5	219.5	135.5	133
12	49904187	49904189	FAIM2	318.5	276	222.5	212.5	138	134.5
12	49904189	49904191	FAIM2	316.5	277.5	221.5	211	139	134.5
12	49904203	49904205	FAIM2	318	272	225	214.5	141.5	131
12	114409017	114409019	TBX5	369	297	219	222.5	116	98.5
12	114409030	114409032	TBX5	413.5	345.5	244	260	146	115.5
12	114409043	114409045	TBX5	446	384	276.5	291.5	160.5	130.5
12	114409071	114409073	TBX5	493.5	405	281	309.5	165.5	131.5
12	114409078	114409080	TBX5	496	402	285.5	308	164.5	130
12	114409093	114409095	TBX5	505	411.5	304.5	316.5	163	132
12	114409095	114409097	TBX5	499	408.5	298	314.5	162	132.5
12	114409118	114409120	TBX5	478	411	299.5	308.5	169.5	125
12	114409142	114409144	TBX5	435	373	273.5	280	158.5	115
12	114409162	114409164	TBX5	384	332	252.5	253.5	143	101
13	44575985	44575987	TSC22D1	302	253	169	186.5	106	66.5
13	44575999	44576001	TSC22D1	334	292.5	193.5	217.5	115	77.5
13	44576005	44576007	TSC22D1	350.5	297.5	198.5	225.5	122	80.5
13	44576019	44576021	TSC22D1	393.5	355	242	266	146	104.5
13	44576034	44576036	TSC22D1	424.5	382.5	265	277.5	157.5	124.5
13	44576037	44576039	TSC22D1	432.5	391	269.5	285	159	128
13	44576040	44576042	TSC22D1	437	397.5	271.5	286	157	129.5
13	44576044	44576046	TSC22D1	440	404.5	279	289	159.5	132
13	44576046	44576048	TSC22D1	443.5	410	284	292.5	161	134.5
13	44576049	44576051	TSC22D1	449.5	411	289	293.5	164.5	136
13	44576062	44576064	TSC22D1	468.5	433.5	294.5	300.5	174	159
13	44576086	44576088	TSC22D1	449.5	431.5	301.5	310	184.5	161
13	44576092	44576094	TSC22D1	451	429.5	300.5	311	190	161
13	44576094	44576096	TSC22D1	453	427	301.5	311	193	162
13	44576103	44576105	TSC22D1	452.5	422	306	308	194.5	163.5
13	44576125	44576127	TSC22D1	444.5	438	314.5	313.5	196.5	171.5
13	44576145	44576147	TSC22D1	413.5	409.5	305	294	205.5	170.5
13	44576148	44576150	TSC22D1	414	416	306.5	293	209	172
13	44576160	44576162	TSC22D1	416	411	301.5	283	201.5	169
13	44576170	44576172	TSC22D1	412	387.5	284.5	268	189	164
13	44576175	44576177	TSC22D1	413.5	386	278.5	260	184	158
13	44576182	44576184	TSC22D1	416.5	382.5	280.5	270.5	181.5	152
13	44576184	44576186	TSC22D1	412	380	274	267.5	180.5	148.5
13	44576217	44576219	TSC22D1	476.5	409.5	317	315.5	193.5	178
13	44576220	44576222	TSC22D1	474	407.5	311.5	312	192	179
13	44576224	44576226	TSC22D1	476.5	407	308.5	312.5	191.5	176.5
13	44576236	44576238	TSC22D1	489.5	415	306.5	306	187	173
13	44576242	44576244	TSC22D1	483.5	415	302	302	185.5	175.5
13	44576249	44576251	TSC22D1	478.5	412	296.5	302	181	173.5
13	44576265	44576267	TSC22D1	467.5	397.5	273.5	300.5	172.5	172
13	44576280	44576282	TSC22D1	447	370.5	256	291	161.5	160
13	44576284	44576286	TSC22D1	439	363.5	251	289.5	158	158
13	112056460	112056462	SOX1	198	200.5	173.5	158	118.5	133
13	112056467	112056469	SOX1	217	213	187.5	163.5	130.5	145.5
13	112056469	112056471	SOX1	220.5	216	189.5	165.5	131.5	148
13	112056492	112056494	SOX1	265	261	220.5	208.5	173.5	181
13	112056495	112056497	SOX1	268	264.5	222	210	175	184.5
13	112056508	112056510	SOX1	280	277	231	223	187.5	193.5
13	112056523	112056525	SOX1	279	285	237	229	188.5	201.5
13	112056539	112056541	SOX1	283.5	264.5	226.5	216	186	201.5
13	112056592	112056594	SOX1	227.5	232	175.5	166	149.5	145.5
13	112056594	112056596	SOX1	226.5	230.5	173.5	164.5	148	145.5
13	112056608	112056610	SOX1	204	198	158	145	130	129
13	112067096	112067098	SOX1	212	209.5	165	173	80	63
13	112067110	112067112	SOX1	256	252	203.5	199	96.5	87.5
13	112067119	112067121	SOX1	269	267	219	206	103	90
13	112067133	112067135	SOX1	291.5	269	220.5	216.5	107.5	94.5
13	112067161	112067163	SOX1	292.5	262	213	214	107	97
13	112067165	112067167	SOX1	295.5	260.5	213.5	215	104.5	98.5
13	112067167	112067169	SOX1	297.5	260.5	212.5	214.5	103.5	101
13	112067170	112067172	SOX1	300	262	209	217.5	101.5	99.5
13	112067172	112067174	SOX1	300	266	208.5	219	101	99
13	112067175	112067177	SOX1	295.5	262.5	207.5	217	99	97.5
13	112067199	112067201	SOX1	340.5	299	231	241.5	118	107
13	112067211	112067213	SOX1	350.5	302.5	232.5	243	114.5	111.5
13	112067221	112067223	SOX1	346.5	302	233.5	245	116	115
13	112067225	112067227	SOX1	344	299	236	243	118	114.5
13	112067244	112067246	SOX1	368.5	304	259	252.5	118	130
13	112067246	112067248	SOX1	358.5	299.5	253	248	117	127
13	112067251	112067253	SOX1	356	302	248.5	245.5	110.5	123.5
13	112067254	112067256	SOX1	356.5	295.5	249.5	243	112	122.5
13	112067258	112067260	SOX1	353	295	251.5	241.5	112.5	118
13	112067261	112067263	SOX1	358	303.5	258	251.5	115	119.5
13	112067279	112067281	SOX1	368	320.5	276	262.5	118	124
13	112067284	112067286	SOX1	368.5	325.5	282.5	266	121	127
13	112067293	112067295	SOX1	365	334	280.5	265.5	128	131
13	112067298	112067300	SOX1	367	335.5	278	265.5	130	129
13	112067304	112067306	SOX1	362.5	336	272.5	265	128.5	126.5
13	112067557	112067559	SOX1	220.5	205	140	161	64	57.5
13	112067567	112067569	SOX1	233	217.5	153.5	161	67	62
13	112067583	112067585	SOX1	261	232.5	180.5	170	80	70
13	112067599	112067601	SOX1	275	242.5	187.5	177	86	81
13	112067603	112067605	SOX1	281	246	191	177	88.5	84
13	112067627	112067629	SOX1	329	268	218	198.5	103	98
13	112067629	112067631	SOX1	332	268.5	220	198	105	100.5
13	112067635	112067637	SOX1	340.5	273.5	227	205	109.5	103
13	112067644	112067646	SOX1	347.5	291.5	234.5	210	114	105
13	112067651	112067653	SOX1	351	297	238	216	110.5	104.5
13	112067656	112067658	SOX1	354.5	299.5	241.5	211.5	111	103.5
13	112067681	112067683	SOX1	315.5	277.5	233	199.5	104.5	100
13	112067692	112067694	SOX1	306.5	265	219	196	100.5	92.5
13	112067696	112067698	SOX1	301.5	258.5	216.5	189.5	98	86.5
13	112067699	112067701	SOX1	297	250	214.5	187	97	84.5
13	112067702	112067704	SOX1	289.5	246.5	212	186.5	93.5	82.5
13	112067716	112067718	SOX1	273	235.5	204	187	90.5	73
15	91852861	91852862	SLCO3A1	185	186	131	147	71	56
15	91852862	91852864	SLCO3A1	185.5	187	132.5	147.5	71	57
15	91852865	91852867	SLCO3A1	187.5	188.5	135	150.5	71	58
15	91852876	91852878	SLCO3A1	197.5	199.5	152	157.5	76.5	62
15	91852887	91852889	SLCO3A1	212.5	215.5	158.5	170.5	85	66.5
15	91852904	91852906	SLCO3A1	225	226	174	180	84	72
15	91852909	91852911	SLCO3A1	225.5	224.5	171	181	83.5	69.5
15	91852920	91852922	SLCO3A1	231	230.5	167	188	85	69
15	91852923	91852925	SLCO3A1	232	232.5	169	187.5	85.5	70
15	91852955	91852957	SLCO3A1	233.5	221.5	169.5	187	82	68.5
15	91852987	91852989	SLCO3A1	242	237.5	173.5	189	84.5	72
15	91853009	91853011	SLCO3A1	231	240	163.5	187.5	87	69.5
15	91853016	91853018	SLCO3A1	234	234	165	181	81	67
15	91853093	91853095	SLCO3A1	246.5	235	149	157	88	74
15	91853097	91853099	SLCO3A1	245	234	148	156.5	90.5	72
15	91853107	91853109	SLCO3A1	240	229.5	149	154.5	86.5	70
15	91853109	91853111	SLCO3A1	237	228.5	149.5	153	85.5	70
15	91853111	91853113	SLCO3A1	235.5	228.5	147	152	85	70
16	57985112	57985114	TEPP	235	193.5	143.5	133	78.5	77
16	57985129	57985131	TEPP	244	199	141.5	136.5	81.5	74.5
16	57985148	57985150	TEPP	242.5	213	133.5	137	81.5	71
16	57985170	57985172	TEPP	272.5	229	155	150.5	73.5	71
16	57985178	57985180	TEPP	290.5	235.5	165	161.5	84.5	75
16	57985182	57985184	TEPP	296	232	169.5	164	86	74.5
16	57985200	57985202	TEPP	322.5	254	187.5	182	90.5	77.5
[truncated: 451 more rows]
