# Supplementary material for: Ultra-mild bisulfite outperforms existing methods for 5-methylcytosine detection with low input DNA
Source: Nat Commun. 2025 Nov 13;16:9939. doi: 10.1038/s41467-025-66033-y (PMC12615686; doi:10.1038/s41467-025-66033-y)
Supplement: Supplementary file 5 — Source Data [file 41467_2025_66033_MOESM5_ESM.zip]

Archive with 18 entries (17 files):
- Source data/
- Source data/Figure 1b, MALDI figures, UMBS can't convert 5mC oligos.zip
- Source data/Figure 1d, lambda DNA library concentration.xlsx
- Source data/Figure 1e, lambda DNA duplication ratios.xlsx
- Source data/Figure 1f, lambda DNA libraryies, fragment size.xlsx
- Source data/Figure 1g, C-T conversion ratios of CpGs in lambda DNA.xlsx
- Source data/Figure 1h, Unconverted C-T ratios of all CpG sites on lambda DNA.zip
- Source data/Figure 2b, cfDNA library concentration.xlsx
- Source data/Figure 2c, cfDNA library duplications.xlsx
- Source data/Figure 2d, Sup Figure 4f, cfDNA libraryies, fragment size.xlsx
- Source data/Figure 2e, UMBS-seq and EM-seq more CpG sites at same sequencing depth.xlsx
- Source data/Figure 2f, cfDNA library gc bias metrics.xlsx
- Source data/Figure 2g, Sup Figure 5a-b, cfDNA libraryies, methylation levels.xlsx
- Source data/Figure 2h, Coverage data of Capture Assay.zip
- Source data/Sup Figure 1a, MALDI figures, UMBS recipe showed higher BS efficiency than UBS-seq.zip
- Source data/Sup Figure 1c, Fragmented Lambda DNA DNA tapstation assay.pdf
- Source data/Sup Figure 1d, Lambda DNA, Superior uniformity of GC coverage, three methods.xlsx
- Source data/Sup Figure 1e, pUC19_DNA_methylation.xlsx
