# Supplementary material for: Ultra-mild bisulfite outperforms existing methods for 5-methylcytosine detection with low input DNA
Source: Nat Commun. 2025 Nov 13;16:9939. doi: 10.1038/s41467-025-66033-y (PMC12615686; doi:10.1038/s41467-025-66033-y)
Supplement: Supplementary file 5 — Source Data [file 41467_2025_66033_MOESM5_ESM.zip › Source data/Figure 1d, lambda DNA library concentration.xlsx]

## Sheet: Sheet1
Sample ID	Recipe ID	Ct	PCR Cycle #	Qubit ng/ul
5ng rep1	EM-seq	10.2	7	4.32
5ng rep2	EM-seq	10.5	7	3.04
5ng rep3	EM-seq	10.2	7	2.84
0.5ng rep1	EM-seq	14.6	11	3.94		DNA amounts	UMBS-seq	SD	replicates	EM-seq	SD	replicates	Zymo_Gold	SD	replicates
0.5ng rep2	EM-seq	14.5	11	3.02		5 ng	4.75333	0.8525	3	3.4	0.655642	3	0.759333	0.297457	3
0.5ng rep3	EM-seq	15.1	11	2.74		0.5 ng	5.93333	1.45989	3	3.23333	0.512597	3	0.631333	0.148246	3
0.05ng rep1	EM-seq	18.9	15	3.14		0.05 ng	5.01333	3.30988	3	2.34667	0.561031	3	1.19333	0.292271	3
0.05ng rep2	EM-seq	18.9	15	1.96		0.01 ng	3.14667	1.3795	3	2.53333	0.528982	3	0.669333	0.126072	3
0.05ng rep3	EM-seq	18.9	15	1.94
0.01ng rep1	EM-seq	20.3	17	3.28
0.01ng rep2	EM-seq	20.2	17	2.2
0.01ng rep3	EM-seq	20.4	17	2.12
5ng rep1	Zymo Gold CBS-seq	11.3	7	0.55
5ng rep2	Zymo Gold CBS-seq	12.6	7	1.18
5ng rep3	Zymo Gold CBS-seq	12.6	7	0.548
0.5ng rep1	Zymo Gold CBS-seq	16.4	11	0.746
0.5ng rep2	Zymo Gold CBS-seq	16.3	11	0.422
0.5ng rep3	Zymo Gold CBS-seq	15.8	11	0.726
0.05ng rep1	Zymo Gold CBS-seq	19.6	15	1.5
0.05ng rep2	Zymo Gold CBS-seq	20	15	0.8
0.05ng rep3	Zymo Gold CBS-seq	19.6	15	1.28
0.01ng rep1	Zymo Gold CBS-seq	23.2	17	0.742
0.01ng rep2	Zymo Gold CBS-seq	22.2	17	0.774
0.01ng rep3	Zymo Gold CBS-seq	23.1	17	0.492
5ng rep1	UMBS-seq	10.5	7	3.58
5ng rep2	UMBS-seq	10.1	7	5.1
5ng rep3	UMBS-seq	9.6	7	5.58
0.5ng rep1	UMBS-seq	13.6	11	6.64
0.5ng rep2	UMBS-seq	13.7	11	3.9
0.5ng rep3	UMBS-seq	13.4	11	7.26
0.05ng rep1	UMBS-seq	17.9	15	9.58
0.05ng rep2	UMBS-seq	18.9	15	1.84
0.05ng rep3	UMBS-seq	18.3	15	3.62
0.01ng rep1	UMBS-seq	20.8	17	5.06
0.01ng rep2	UMBS-seq	21.5	17	2.52
0.01ng rep3	UMBS-seq	21.6	17	1.86
