# Supplementary material for: Ultra-mild bisulfite outperforms existing methods for 5-methylcytosine detection with low input DNA
Source: Nat Commun. 2025 Nov 13;16:9939. doi: 10.1038/s41467-025-66033-y (PMC12615686; doi:10.1038/s41467-025-66033-y)
Supplement: Supplementary file 5 — Source Data [file 41467_2025_66033_MOESM5_ESM.zip › Source data/Figure 1e, lambda DNA duplication ratios.xlsx]

## Sheet: Sheet1
Samples	Raw reads	Clean	Mapping ratios	Duplication ratios		Duplication Ratios SD	UMBS-seq	EM-seq	EZ-Gold BS-seq		Duplication Ratios Average	UMBS-seq	EM-seq	EZ-Gold BS-seq
Human_10pg_lambd_DNA_EM-seq.rep1	2609288	2607353	0.922	0.4229		5 ng	0.00992069	0.00924806	0.0149053		5 ng	0.218	0.2238	0.2759
Human_10pg_lambd_DNA_EM-seq.rep2	3313396	3310431	0.92	0.468		0.5 ng	0.00912956	0.0162691	0.0299768		0.5 ng	0.216733	0.225967	0.35
Human_10pg_lambd_DNA_EM-seq.rep3	2487599	2485753	0.922	0.4195		0.05 ng	0.0258236	0.00677069	0.0327024		0.05 ng	0.2504	0.297033	0.381
Human_10pg_lambd_DNA_UMBS-seq.rep1	1706761	1705636	0.906	0.2762		0.01 ng	0.0300339	0.0221054	0.0717613		0.01 ng	0.317733	0.4368	0.7053
Human_10pg_lambd_DNA_UMBS-seq.rep2	1863038	1861760	0.912	0.3308
Human_10pg_lambd_DNA_UMBS-seq.rep3	1952655	1951199	0.925	0.3462
Human_10pg_lambd_DNA_Zymo-Gold.rep1	2986874	2984619	0.958	0.6909
Human_10pg_lambd_DNA_Zymo-Gold.rep2	3505144	3502112	0.953	0.6255		Mapping Ratios SD	UMBS-seq	EM-seq	EZ-Gold BS-seq		Mapping Ratios Average	UMBS-seq	EM-seq	EZ-Gold BS-seq
Human_10pg_lambd_DNA_Zymo-Gold.rep3	4847384	4843121	0.955	0.7995		5 ng	0.0063421	0.00169967	0.00402768		5 ng	0.928667	0.914667	0.958667
Human_500pg_lambd_DNA_EM-seq.rep1	1769619	1768290	0.933	0.217		0.5 ng	0.0020548	0.0102089	0.00163299		0.5 ng	0.915333	0.920333	0.96
Human_500pg_lambd_DNA_EM-seq.rep2	2525159	2523185	0.908	0.2488		0.05 ng	0.00588784	0.00141421	0.0020548		0.05 ng	0.928	0.917	0.957667
Human_500pg_lambd_DNA_EM-seq.rep3	1795265	1793927	0.92	0.2121		0.01 ng	0.00793025	0.000942809	0.0020548		0.01 ng	0.914333	0.921333	0.955333
Human_500pg_lambd_DNA_UMBS-seq.rep1	1736486	1735190	0.913	0.2177
Human_500pg_lambd_DNA_UMBS-seq.rep2	2028059	2026350	0.915	0.2274
Human_500pg_lambd_DNA_UMBS-seq.rep3	1493011	1491748	0.918	0.2051
Human_500pg_lambd_DNA_Zymo-Gold.rep1	3448155	3444361	0.96	0.3095
Human_500pg_lambd_DNA_Zymo-Gold.rep2	4645158	4637142	0.962	0.3594
Human_500pg_lambd_DNA_Zymo-Gold.rep3	6463158	6454652	0.958	0.3811
Human_50pg_lambd_DNA_EM-seq.rep1	2715420	2713214	0.919	0.298
Human_50pg_lambd_DNA_EM-seq.rep2	2381226	2379385	0.916	0.2883
Human_50pg_lambd_DNA_EM-seq.rep3	2879417	2877008	0.916	0.3048
Human_50pg_lambd_DNA_UMBS-seq.rep1	1927040	1925594	0.93	0.2332
Human_50pg_lambd_DNA_UMBS-seq.rep2	2742574	2740554	0.934	0.2869
Human_50pg_lambd_DNA_UMBS-seq.rep3	1972498	1971224	0.92	0.2311
Human_50pg_lambd_DNA_Zymo-Gold.rep1	4379912	4376691	0.96	0.4226
Human_50pg_lambd_DNA_Zymo-Gold.rep2	3086330	3083233	0.958	0.3777
Human_50pg_lambd_DNA_Zymo-Gold.rep3	3201931	3198926	0.955	0.3427
Human_5ng_lambd_DNA_EM-seq.rep1	2542578	2540573	0.917	0.2361
Human_5ng_lambd_DNA_EM-seq.rep2	2218508	2216856	0.914	0.2215
Human_5ng_lambd_DNA_EM-seq.rep3	1711376	1709996	0.913	0.2138
Human_5ng_lambd_DNA_UMBS-seq.rep1	2177720	2176137	0.935	0.2266
Human_5ng_lambd_DNA_UMBS-seq.rep2	1856032	1854459	0.931	0.2041
Human_5ng_lambd_DNA_UMBS-seq.rep3	1946721	1945147	0.92	0.2233
Human_5ng_lambd_DNA_Zymo-Gold.rep1	3146406	3142914	0.962	0.2944
Human_5ng_lambd_DNA_Zymo-Gold.rep2	2513961	2510930	0.953	0.2579
Human_5ng_lambd_DNA_Zymo-Gold.rep3	2802239	2798342	0.961	0.2754
