# Supplementary material for: Ultra-mild bisulfite outperforms existing methods for 5-methylcytosine detection with low input DNA
Source: Nat Commun. 2025 Nov 13;16:9939. doi: 10.1038/s41467-025-66033-y (PMC12615686; doi:10.1038/s41467-025-66033-y)
Supplement: Supplementary file 5 — Source Data [file 41467_2025_66033_MOESM5_ESM.zip › Source data/Figure 1f, lambda DNA libraryies, fragment size.xlsx]

## Sheet: Sheet1
Samples	Fragment Size			SD	UMBS-seq	EM-seq	EZ-Gold BS-seq		Fragment Size	UMBS-seq	EM-seq	EZ-Gold BS-seq
Lambda_DNA_10pg_EM-seq.rep1	272.44			5 ng	4.25837	5.63033	4.48895		5 ng	277.732	282.438	245.614
Lambda_DNA_10pg_EM-seq.rep2	262.609			0.5 ng	4.34809	1.642	8.0623		0.5 ng	276.784	282.231	227.683
Lambda_DNA_10pg_EM-seq.rep3	261.213			0.05 ng	9.23203	6.86325	4.77874		0.05 ng	275.139	275.858	239.007
Lambda_DNA_10pg_UMBS.rep1	295.836			0.01 ng	8.75104	4.9963	4.25955		0.01 ng	284.182	265.421	232.583
Lambda_DNA_10pg_UMBS.rep2	281.962
Lambda_DNA_10pg_UMBS.rep3	274.749
Lambda_DNA_10pg_Zymo_Gold.rep1	230.531
Lambda_DNA_10pg_Zymo_Gold.rep2	238.514
Lambda_DNA_10pg_Zymo_Gold.rep3	228.704
Lambda_DNA_50pg_EM-seq.rep1	285.328
Lambda_DNA_50pg_EM-seq.rep2	269.28
Lambda_DNA_50pg_EM-seq.rep3	272.967
Lambda_DNA_50pg_UMBS.rep1	286.827
Lambda_DNA_50pg_UMBS.rep2	264.256
Lambda_DNA_50pg_UMBS.rep3	274.333
Lambda_DNA_50pg_Zymo_Gold.rep1	243.795
Lambda_DNA_50pg_Zymo_Gold.rep2	232.483
Lambda_DNA_50pg_Zymo_Gold.rep3	240.744
Lambda_DNA_500pg_EM-seq.rep1	280.025
Lambda_DNA_500pg_EM-seq.rep2	282.705
Lambda_DNA_500pg_EM-seq.rep3	283.962
Lambda_DNA_500pg_UMBS.rep1	282.308
Lambda_DNA_500pg_UMBS.rep2	271.682
Lambda_DNA_500pg_UMBS.rep3	276.363
Lambda_DNA_500pg_Zymo_Gold.rep1	232.623
Lambda_DNA_500pg_Zymo_Gold.rep2	216.314
Lambda_DNA_500pg_Zymo_Gold.rep3	234.113
Lambda_DNA_5ng_EM-seq.rep1	289.375
Lambda_DNA_5ng_EM-seq.rep2	282.354
Lambda_DNA_5ng_EM-seq.rep3	275.584
Lambda_DNA_5ng_UMBS.rep1	276.322
Lambda_DNA_5ng_UMBS.rep2	273.366
Lambda_DNA_5ng_UMBS.rep3	283.507
Lambda_DNA_5ng_Zymo_Gold.rep1	245.575
Lambda_DNA_5ng_Zymo_Gold.rep2	251.131
Lambda_DNA_5ng_Zymo_Gold.rep3	240.135
