# Supplementary material for: Ultra-mild bisulfite outperforms existing methods for 5-methylcytosine detection with low input DNA
Source: Nat Commun. 2025 Nov 13;16:9939. doi: 10.1038/s41467-025-66033-y (PMC12615686; doi:10.1038/s41467-025-66033-y)
Supplement: Supplementary file 5 — Source Data [file 41467_2025_66033_MOESM5_ESM.zip › Source data/Figure 1g, C-T conversion ratios of CpGs in lambda DNA.xlsx]

## Sheet: Sheet1
Lambda_DNA_10pg_EM-seq.rep1	0.013		SD	UMBS-seq	EM-seq	Zymo		Mean	UMBS-seq	EM-seq	Zymo
Lambda_DNA_10pg_EM-seq.rep2	0.012		5 ng	0	0.00141421	0		5 ng	0.001	0.004	0.004
Lambda_DNA_10pg_EM-seq.rep3	0.009		0.5 ng	0	0.000816497	0		0.5 ng	0.001	0.005	0.004
Lambda_DNA_10pg_UMBS.rep1	0.001002		0.05 ng	0	0.0020548	0		0.05 ng	0.001	0.00933333	0.004
Lambda_DNA_10pg_UMBS.rep2	0.001		0.01 ng	0	0.0010548	0		0.01 ng	0.001	0.0113333	0.004
Lambda_DNA_10pg_UMBS.rep3	0.001
Lambda_DNA_10pg_Zymo_Gold.rep1	0.004002
Lambda_DNA_10pg_Zymo_Gold.rep2	0.004		#DIV/0!
Lambda_DNA_10pg_Zymo_Gold.rep3	0.004
Lambda_DNA_500pg_EM-seq.rep1	0.006
Lambda_DNA_500pg_EM-seq.rep2	0.005
Lambda_DNA_500pg_EM-seq.rep3	0.004
Lambda_DNA_500pg_UMBS.rep1	0.001
Lambda_DNA_500pg_UMBS.rep2	0.001
Lambda_DNA_500pg_UMBS.rep3	0.001
Lambda_DNA_500pg_Zymo_Gold.rep1	0.004
Lambda_DNA_500pg_Zymo_Gold.rep2	0.004
Lambda_DNA_500pg_Zymo_Gold.rep3	0.004
Lambda_DNA_50pg_EM-seq.rep1	0.007
Lambda_DNA_50pg_EM-seq.rep2	0.009
Lambda_DNA_50pg_EM-seq.rep3	0.012
Lambda_DNA_50pg_UMBS.rep1	0.001
Lambda_DNA_50pg_UMBS.rep2	0.001
Lambda_DNA_50pg_UMBS.rep3	0.001
Lambda_DNA_50pg_Zymo_Gold.rep1	0.004
Lambda_DNA_50pg_Zymo_Gold.rep2	0.004
Lambda_DNA_50pg_Zymo_Gold.rep3	0.004
Lambda_DNA_5ng_EM-seq.rep1	0.006
Lambda_DNA_5ng_EM-seq.rep2	0.003
Lambda_DNA_5ng_EM-seq.rep3	0.003
Lambda_DNA_5ng_UMBS.rep1	0.001
Lambda_DNA_5ng_UMBS.rep2	0.001
Lambda_DNA_5ng_UMBS.rep3	0.001
Lambda_DNA_5ng_Zymo_Gold.rep1	0.004
Lambda_DNA_5ng_Zymo_Gold.rep2	0.004
Lambda_DNA_5ng_Zymo_Gold.rep3	0.004
