# Supplementary material for: Ultra-mild bisulfite outperforms existing methods for 5-methylcytosine detection with low input DNA
Source: Nat Commun. 2025 Nov 13;16:9939. doi: 10.1038/s41467-025-66033-y (PMC12615686; doi:10.1038/s41467-025-66033-y)
Supplement: Supplementary file 5 — Source Data [file 41467_2025_66033_MOESM5_ESM.zip › Source data/Figure 2b, cfDNA library concentration.xlsx]

## Sheet: Sheet1
	Sample ID	Qubit [ng/ul]		SD	UMBS-seq	EM-seq	Zymo Gold		Library Concentration	UMBS-seq	EM-seq	Zymo Gold
	EM-seq rep1, 5ng	2.32		5 ng	0.624037	0.265497	0.379378		5 ng	5.31333	2.57333	1.498
	EM-seq rep2, 5ng	2.46		0.5 ng	2.27807	1.06145	0.0993311		0.5 ng	5.98	2.68	3.32
	EM-seq rep3, 5ng	2.94		0.05 ng	3.15114	0.486164	0.707107		0.05 ng	7.82667	3.68667	2.18
	EM-seq rep1, 0.5ng	2.68		0.01 ng	3.38114	0.86415	0.447909		0.01 ng	8.80667	3.83333	1.62667
	EM-seq rep2, 0.5ng	3.98
	EM-seq rep3, 0.5ng	1.38
	EM-seq rep1, 0.05ng	4.06
	EM-seq rep2, 0.05ng	4
	EM-seq rep3, 0.05ng	3
	EM-seq rep1, 0.01ng	4.06
	EM-seq rep2, 0.01ng	2.68
	EM-seq rep3, 0.01ng	4.76
	----------------	----------------
	Zymo Gold rep1, 5ng	0.964
	Zymo Gold rep2, 5ng	1.72
	Zymo Gold rep3, 5ng	1.81
	Zymo Gold rep1, 0.5ng	3.4
	Zymo Gold rep2, 0.5ng	3.18
	Zymo Gold rep3, 0.5ng	3.38
	Zymo Gold rep1, 0.05ng	1.68
	Zymo Gold rep2, 0.05ng	1.68
	Zymo Gold rep3, 0.05ng	3.18
	Zymo Gold rep1, 0.01ng	1.32
	Zymo Gold rep2, 0.01ng	1.3
	Zymo Gold rep3, 0.01ng	2.26
	----------------	----------------
	UMBS-seq rep1, 5ng	5.22
	UMBS-seq rep2, 5ng	4.6
	UMBS-seq rep3, 5ng	6.12
	UMBS-seq rep1, 0.5ng	9.2
	UMBS-seq rep2, 0.5ng	4.46
	UMBS-seq rep3, 0.5ng	4.28
	UMBS-seq rep1, 0.05ng	3.44
	UMBS-seq rep2, 0.05ng	9.34
	UMBS-seq rep3, 0.05ng	10.7
	UMBS-seq rep1, 0.01ng	8.7
	UMBS-seq rep2, 0.01ng	13
	UMBS-seq rep3, 0.01ng	4.72
