# Supplementary material for: Ultra-mild bisulfite outperforms existing methods for 5-methylcytosine detection with low input DNA
Source: Nat Commun. 2025 Nov 13;16:9939. doi: 10.1038/s41467-025-66033-y (PMC12615686; doi:10.1038/s41467-025-66033-y)
Supplement: Supplementary file 5 — Source Data [file 41467_2025_66033_MOESM5_ESM.zip › Source data/Figure 2c, cfDNA library duplications.xlsx]

## Sheet: Sheet1
Samples	Raw reads	Clean	Mapping ratios	Duplication ratios		SD	UMBS-seq	EM-seq	EZ-Gold BS-seq		Duplication Ratios	UMBS-seq	EM-seq	EZ-Gold BS-seq
Human_10pg_cfDNA_EM-seq.rep1	45373751	45212847	0.54	0.757		5 ng	0.00106771	0.00020548	0.00564053		5 ng	0.0084	0.00753333	0.0155333
Human_10pg_cfDNA_EM-seq.rep2	42585720	42386206	0.35	0.8316		0.5 ng	0.00976058	0.0258573	0.00222261		0.5 ng	0.0550333	0.0686333	0.0709
Human_10pg_cfDNA_EM-seq.rep3	42453570	42338372	0.522	0.7558		0.05 ng	0.0620237	0.0664897	0.0664897		0.05 ng	0.452833	0.5366	0.5366
Human_10pg_cfDNA_UMBS-seq.rep1	54580196	54000549	0.815	0.747		0.01 ng	0.0644586	0.035453	0.0240306		0.01 ng	0.765233	0.781467	0.898633
Human_10pg_cfDNA_UMBS-seq.rep2	52374751	51522393	0.814	0.697
Human_10pg_cfDNA_UMBS-seq.rep3	54619806	54198398	0.834	0.8517
Human_10pg_cfDNA_Zymo-Gold.rep1	58578827	58158409	0.83	0.926
Human_10pg_cfDNA_Zymo-Gold.rep2	54777213	54273354	0.83	0.9024
Human_10pg_cfDNA_Zymo-Gold.rep3	59929610	59398832	0.832	0.8675
Human_500pg_cfDNA_EM-seq.rep1	47038144	46762780	0.824	0.059
Human_500pg_cfDNA_EM-seq.rep2	44910060	44612605	0.82	0.0429
Human_500pg_cfDNA_EM-seq.rep3	34628366	34483048	0.79	0.104
Human_500pg_cfDNA_UMBS-seq.rep1	52020252	50998769	0.812	0.0416
Human_500pg_cfDNA_UMBS-seq.rep2	50395624	49823956	0.812	0.0645
Human_500pg_cfDNA_UMBS-seq.rep3	49882065	49424579	0.817	0.059
Human_500pg_cfDNA_Zymo-Gold.rep1	72326940	71587584	0.831	0.0698
Human_500pg_cfDNA_Zymo-Gold.rep2	66939503	66297007	0.843	0.074
Human_500pg_cfDNA_Zymo-Gold.rep3	58398638	57737847	0.835	0.0689
Human_50pg_cfDNA_EM-seq.rep1	37308714	37140066	0.723	0.4132
Human_50pg_cfDNA_EM-seq.rep2	35065701	34871091	0.744	0.3237
Human_50pg_cfDNA_EM-seq.rep3	34752521	34521647	0.702	0.4324
Human_50pg_cfDNA_UMBS-seq.rep1	49567754	48876254	0.812	0.5394
Human_50pg_cfDNA_UMBS-seq.rep2	53208076	52697386	0.835	0.4218
Human_50pg_cfDNA_UMBS-seq.rep3	54680154	54218323	0.832	0.3973
Human_50pg_cfDNA_Zymo-Gold.rep1	60950772	60384185	0.837	0.5724
Human_50pg_cfDNA_Zymo-Gold.rep2	60964792	60185436	0.83	0.594
Human_50pg_cfDNA_Zymo-Gold.rep3	59624728	59120627	0.826	0.4434
Human_5ng_cfDNA_EM-seq.rep1	37792924	37490734	0.83	0.0078
Human_5ng_cfDNA_EM-seq.rep2	37888523	37459887	0.818	0.0075
Human_5ng_cfDNA_EM-seq.rep3	44012030	43453034	0.827	0.0073
Human_5ng_cfDNA_UMBS-seq.rep1	51243702	50714536	0.814	0.0075
Human_5ng_cfDNA_UMBS-seq.rep2	49747738	49104176	0.834	0.0099
Human_5ng_cfDNA_UMBS-seq.rep3	54648889	53879185	0.814	0.0078
Human_5ng_cfDNA_Zymo-Gold.rep1	52920072	52566055	0.832	0.0235
Human_5ng_cfDNA_Zymo-Gold.rep2	50241471	49755929	0.831	0.0112
Human_5ng_cfDNA_Zymo-Gold.rep3	58991539	58339992	0.829	0.0119
