# Supplementary material for: Ultra-mild bisulfite outperforms existing methods for 5-methylcytosine detection with low input DNA
Source: Nat Commun. 2025 Nov 13;16:9939. doi: 10.1038/s41467-025-66033-y (PMC12615686; doi:10.1038/s41467-025-66033-y)
Supplement: Supplementary file 5 — Source Data [file 41467_2025_66033_MOESM5_ESM.zip › Source data/Figure 2d, Sup Figure 4f, cfDNA libraryies, fragment size.xlsx]

## Sheet: Sheet1
Samples	Fragment Size			SD	UMBS-seq	EM-seq	EZ-Gold BS-seq		Average	UMBS-seq	EM-seq	EZ-Gold BS-seq
Human_5ng_cfDNA_EM-seq.rep1	232.16			5 ng	13.6425	4.27958	14.8716		5 ng	250.743	226.821	213.029
Human_5ng_cfDNA_EM-seq.rep2	226.62			0.5 ng	5.22734	3.63526	0.895452		0.5 ng	253.252	228.067	200.892
Human_5ng_cfDNA_EM-seq.rep3	221.683			0.05 ng	2.66802	7.50619	3.59257		0.05 ng	225.678	232.076	200.824
Human_5ng_cfDNA_UMBS-seq.rep1	265.218			0.01 ng	8.86861	4.68319	0.836283		0.01 ng	216.946	214.202	195.994
Human_5ng_cfDNA_UMBS-seq.rep2	232.459
Human_5ng_cfDNA_UMBS-seq.rep3	254.553
Human_5ng_cfDNA_Zymo-Gold.rep1	192.066
Human_5ng_cfDNA_Zymo-Gold.rep2	224.985
Human_5ng_cfDNA_Zymo-Gold.rep3	222.035
Human_10pg_cfDNA_EM-seq.rep1	216.966
Human_10pg_cfDNA_EM-seq.rep2	207.607
Human_10pg_cfDNA_EM-seq.rep3	218.031
Human_10pg_cfDNA_UMBS-seq.rep1	223.208
Human_10pg_cfDNA_UMBS-seq.rep2	223.225
Human_10pg_cfDNA_UMBS-seq.rep3	204.403
Human_10pg_cfDNA_Zymo-Gold.rep1	194.836
Human_10pg_cfDNA_Zymo-Gold.rep2	196.365
Human_10pg_cfDNA_Zymo-Gold.rep3	196.781
Human_500pg_cfDNA_EM-seq.rep1	223.016
Human_500pg_cfDNA_EM-seq.rep2	229.765
Human_500pg_cfDNA_EM-seq.rep3	231.421
Human_500pg_cfDNA_UMBS-seq.rep1	247.431
Human_500pg_cfDNA_UMBS-seq.rep2	260.109
Human_500pg_cfDNA_UMBS-seq.rep3	252.217
Human_500pg_cfDNA_Zymo-Gold.rep1	201.187
Human_500pg_cfDNA_Zymo-Gold.rep2	201.81
Human_500pg_cfDNA_Zymo-Gold.rep3	199.677
Human_50pg_cfDNA_EM-seq.rep1	241.275
Human_50pg_cfDNA_EM-seq.rep2	232.066
Human_50pg_cfDNA_EM-seq.rep3	222.888
Human_50pg_cfDNA_UMBS-seq.rep1	224.971
Human_50pg_cfDNA_UMBS-seq.rep2	222.821
Human_50pg_cfDNA_UMBS-seq.rep3	229.241
Human_50pg_cfDNA_Zymo-Gold.rep1	199.579
Human_50pg_cfDNA_Zymo-Gold.rep2	197.18
Human_50pg_cfDNA_Zymo-Gold.rep3	205.712
