# Supplementary material for: Ultra-mild bisulfite outperforms existing methods for 5-methylcytosine detection with low input DNA
Source: Nat Commun. 2025 Nov 13;16:9939. doi: 10.1038/s41467-025-66033-y (PMC12615686; doi:10.1038/s41467-025-66033-y)
Supplement: Supplementary file 5 — Source Data [file 41467_2025_66033_MOESM5_ESM.zip › Source data/Figure 2e, UMBS-seq and EM-seq more CpG sites at same sequencing depth.xlsx]

## Sheet: Sheet1
CpG	UMBS-seq	EM-seq	EZ-Gol_ BS-seq		CHG	UMBS-seq	EM-seq	EZ-Gol_ BS-seq		CHH	UMBS-seq	EM-seq	EZ-Gol_ BS-seq
1	54.137	54.2177	52.6748		1	121.082	121.072	119.519		1	848.535	847.451	839.632
2	51.6627	52.0774	48.6904		2	118.509	118.727	114.399		2	833.308	831.312	809.621
3	48.0926	49.0845	43.4827		3	114.226	114.815	106.203		3	808.005	803.724	760.462
4	43.4642	45.0873	37.2282		4	107.739	108.535	94.861		4	768.77	758.629	690.042
5	38.0255	40.0906	30.4885		5	98.9597	99.391	81.1732		5	713.848	692.437	601.601
6	32.1474	34.2949	23.9129		6	88.1693	87.4959	66.451		6	643.833	606.404	502.477
7	26.2493	28.0848	18.004		7	75.9401	73.5959	52.0273		7	561.849	506.506	401.346
8	20.6961	21.9422	13.0357		8	63.1208	58.9327	38.9606		8	472.978	402.163	306.326
9	15.7477	16.3322	9.08836		9	50.5424	44.8536	27.9295		9	383.185	303.091	223.437
10	11.5691	11.5745	6.11125		10	38.9357	32.4327	19.1891		10	298.424	216.898	155.787
11	8.20183	7.81888	3.9676		11	28.8624	22.3118	12.6467		11	223.314	147.587	104.009
12	5.62042	5.05117	2.4948		12	20.5944	14.6411	8.0175		12	160.594	95.7484	66.6182
13	3.72539	3.13596	1.52315		13	14.1469	9.19422	4.90282		13	111.034	59.4556	41.0609
14	2.39396	1.8822	0.911944		14	9.3781	5.56083	2.90751		14	73.9708	35.5321	24.5139
15	1.50164	1.10326	0.54114		15	6.0209	3.26329	1.69254		15	47.6235	20.6444	14.285
16	0.924755	0.639784	0.323701		16	3.75841	1.87849	0.980258		16	29.7758	11.8009	8.25922
17	0.567395	0.378786	0.201657		17	2.29945	1.08541	0.577058		17	18.2096	6.79349	4.82424
18	0.351831	0.234907	0.132617		18	1.39328	0.646086	0.354302		18	11.0047	4.04464	2.92615
19	0.225983	0.157256	0.094982		19	0.852484	0.410176	0.233794		19	6.6784	2.58144	1.90151
20	0.15421	0.115521	0.074026		20	0.53654	0.28278	0.168718		20	4.16311	1.79908	1.35116
21	0.113369	0.092262	0.061893		21	0.356632	0.213576	0.132244		21	2.7413	1.37457	1.04238
22	0.089786	0.078561	0.054318		22	0.254846	0.17315	0.110312		22	1.93964	1.12591	0.86183
23	0.075739	0.069575	0.048844		23	0.196434	0.147866	0.095854		23	1.47764	0.96836	0.74372
24	0.066662	0.062868	0.044788		24	0.160872	0.130294	0.085014		24	1.20395	0.85667	0.66081
25	0.060291	0.057693	0.041449		25	0.13858	0.116812	0.076706		25	1.03264	0.7696	0.59621
26	0.055558	0.053456	0.038655		26	0.12331	0.105628	0.06996		26	0.91634	0.6973	0.54203
