# Supplementary material for: Ultra-mild bisulfite outperforms existing methods for 5-methylcytosine detection with low input DNA
Source: Nat Commun. 2025 Nov 13;16:9939. doi: 10.1038/s41467-025-66033-y (PMC12615686; doi:10.1038/s41467-025-66033-y)
Supplement: Supplementary file 5 — Source Data [file 41467_2025_66033_MOESM5_ESM.zip › Source data/Figure 2f, cfDNA library gc bias metrics.xlsx]

## Sheet: cfDNA UMBS-seq
ACCUMULATION_LEVEL	READS_USED	GC	WINDOWS	READ_STARTS	MEAN_BASE_QUALITY	NORMALIZED_COVERAGE	ERROR_BAR_WIDTH
All Reads	ALL	0	133376	399	14	0.04593	0.002299
All Reads	ALL	1	95527	395	13	0.063485	0.003194
All Reads	ALL	2	110295	604	13	0.084077	0.003421
All Reads	ALL	3	140901	809	12	0.088152	0.003099
All Reads	ALL	4	151462	1075	12	0.108969	0.003324
All Reads	ALL	5	154134	1256	12	0.125109	0.00353
All Reads	ALL	6	175760	1653	11	0.144394	0.003552
All Reads	ALL	7	189498	2245	11	0.18189	0.003839
All Reads	ALL	8	217240	2854	11	0.201702	0.003776
All Reads	ALL	9	245839	3924	11	0.245061	0.003912
All Reads	ALL	10	290947	5435	10	0.286802	0.00389
All Reads	ALL	11	356003	7840	10	0.338111	0.003819
All Reads	ALL	12	465510	11854	10	0.39096	0.003591
All Reads	ALL	13	616229	18637	10	0.464334	0.003401
All Reads	ALL	14	874258	30237	10	0.531002	0.003054
All Reads	ALL	15	1288459	50489	10	0.601621	0.002677
All Reads	ALL	16	1927848	84163	10	0.670263	0.00231
All Reads	ALL	17	2893960	139279	9	0.738907	0.00198
All Reads	ALL	18	4340991	227282	9	0.803846	0.001686
All Reads	ALL	19	6407709	361274	9	0.865627	0.00144
All Reads	ALL	20	9254643	554378	9	0.919693	0.001235
All Reads	ALL	21	13017691	822330	9	0.96986	0.00107
All Reads	ALL	22	17776043	1177568	9	1.01706	0.000937
All Reads	ALL	23	23603688	1625290	9	1.05718	0.000829
All Reads	ALL	24	30472278	2159457	9	1.08802	0.00074
All Reads	ALL	25	38221550	2776826	9	1.11542	0.000669
All Reads	ALL	26	46557641	3443136	8	1.13543	0.000612
All Reads	ALL	27	55267403	4144772	8	1.15141	0.000566
All Reads	ALL	28	64056292	4840365	8	1.16015	0.000527
All Reads	ALL	29	72612325	5517750	8	1.16667	0.000497
All Reads	ALL	30	80740056	6144099	8	1.16833	0.000471
All Reads	ALL	31	88250564	6714291	8	1.1681	0.000451
All Reads	ALL	32	94825168	7194475	8	1.16486	0.000434
All Reads	ALL	33	100342274	7595943	8	1.16224	0.000422
All Reads	ALL	34	104655752	7883956	8	1.15659	0.000412
All Reads	ALL	35	107930995	8067827	8	1.14764	0.000404
All Reads	ALL	36	110010177	8136737	7	1.13557	0.000398
All Reads	ALL	37	110709617	8108106	7	1.12443	0.000395
All Reads	ALL	38	109725335	7938143	7	1.11073	0.000394
All Reads	ALL	39	107343103	7661410	7	1.0958	0.000396
All Reads	ALL	40	103979061	7298418	7	1.07766	0.000399
All Reads	ALL	41	99934886	6895740	7	1.0594	0.000403
All Reads	ALL	42	95432582	6477398	7	1.04208	0.000409
All Reads	ALL	43	90946151	6052056	7	1.02168	0.000415
All Reads	ALL	44	86905865	5660087	7	0.999933	0.00042
All Reads	ALL	45	83467617	5310293	7	0.976781	0.000424
All Reads	ALL	46	80580514	4994861	7	0.951678	0.000426
All Reads	ALL	47	78139411	4722173	6	0.92783	0.000427
All Reads	ALL	48	75568330	4444545	6	0.902993	0.000428
All Reads	ALL	49	72349157	4129083	6	0.876228	0.000431
All Reads	ALL	50	68224089	3791645	6	0.85327	0.000438
All Reads	ALL	51	63376106	3432744	6	0.831596	0.000449
All Reads	ALL	52	58326345	3075157	6	0.809467	0.000462
All Reads	ALL	53	53613997	2755143	6	0.788974	0.000475
All Reads	ALL	54	49409891	2471846	6	0.768076	0.000489
All Reads	ALL	55	45702526	2228982	6	0.748795	0.000502
All Reads	ALL	56	42123776	2003016	6	0.730052	0.000516
All Reads	ALL	57	38312034	1776246	6	0.711811	0.000534
All Reads	ALL	58	34111368	1539348	6	0.692842	0.000558
All Reads	ALL	59	29551385	1292730	6	0.671625	0.000591
All Reads	ALL	60	24975381	1057967	6	0.650364	0.000632
All Reads	ALL	61	20747534	845677	6	0.625799	0.000681
All Reads	ALL	62	17134827	668189	5	0.59871	0.000732
All Reads	ALL	63	14143033	524161	5	0.569009	0.000786
All Reads	ALL	64	11679363	412432	5	0.542163	0.000844
All Reads	ALL	65	9627650	321610	5	0.512868	0.000904
All Reads	ALL	66	7930206	249589	5	0.483212	0.000967
All Reads	ALL	67	6442446	192532	5	0.458827	0.001046
All Reads	ALL	68	5154918	146648	5	0.436768	0.001141
All Reads	ALL	69	4127287	110231	5	0.410049	0.001235
All Reads	ALL	70	3312493	82801	5	0.383776	0.001334
All Reads	ALL	71	2652201	61856	5	0.358073	0.00144
All Reads	ALL	72	2146030	47357	5	0.338801	0.001557
All Reads	ALL	73	1752722	36638	4	0.320934	0.001677
All Reads	ALL	74	1446325	28760	4	0.305295	0.0018
All Reads	ALL	75	1218151	23060	4	0.29064	0.001914
All Reads	ALL	76	1050945	18806	4	0.274735	0.002003
All Reads	ALL	77	925208	15332	4	0.254423	0.002055
All Reads	ALL	78	822183	12646	4	0.236146	0.0021
All Reads	ALL	79	717135	10480	4	0.224366	0.002192
All Reads	ALL	80	611550	8265	4	0.207495	0.002282
All Reads	ALL	81	513146	6563	4	0.196362	0.002424
All Reads	ALL	82	430339	4865	4	0.173568	0.002488
All Reads	ALL	83	353654	3748	4	0.162711	0.002658
All Reads	ALL	84	273671	2781	4	0.156016	0.002958
All Reads	ALL	85	198393	1981	3	0.153304	0.003444
All Reads	ALL	86	131597	1336	3	0.155868	0.004264
All Reads	ALL	87	85144	909	3	0.16391	0.005437
All Reads	ALL	88	58753	535	3	0.139804	0.006044
All Reads	ALL	89	38146	361	3	0.145296	0.007647
All Reads	ALL	90	25051	243	3	0.148929	0.009554
All Reads	ALL	91	15907	134	3	0.129334	0.011173
All Reads	ALL	92	9427	63	3	0.102604	0.012927
All Reads	ALL	93	5895	25	3	0.065111	0.013022
All Reads	ALL	94	3408	12	3	0.05406	0.015606
All Reads	ALL	95	1663	6	2	0.055393	0.022614
All Reads	ALL	96	986	3	2	0.046713	0.02697
All Reads	ALL	97	658	3	2	0.069999	0.040414
All Reads	ALL	98	328	1	2	0.046808	0.046808
All Reads	ALL	99	133	0	0	0	0
All Reads	ALL	100	339	0	0	0	0

## Sheet: cfDNA EM-seq
ACCUMULATION_LEVEL	READS_USED	GC	WINDOWS	READ_STARTS	MEAN_BASE_QUALITY	NORMALIZED_COVERAGE	ERROR_BAR_WIDTH
All Reads	ALL	0	133376	189	13	0.022173	0.001613
All Reads	ALL	1	95527	196	13	0.032104	0.002293
All Reads	ALL	2	110295	256	12	0.036318	0.00227
All Reads	ALL	3	140901	425	12	0.047196	0.002289
All Reads	ALL	4	151462	540	11	0.055786	0.002401
All Reads	ALL	5	154134	665	11	0.067508	0.002618
All Reads	ALL	6	175760	879	11	0.078253	0.002639
All Reads	ALL	7	189498	1251	11	0.103297	0.002921
All Reads	ALL	8	217240	1578	11	0.113658	0.002861
All Reads	ALL	9	245839	2153	10	0.137034	0.002953
All Reads	ALL	10	290947	3179	10	0.170966	0.003032
All Reads	ALL	11	356003	4645	10	0.204158	0.002996
All Reads	ALL	12	465510	7159	10	0.240634	0.002844
All Reads	ALL	13	616229	11384	10	0.289059	0.002709
All Reads	ALL	14	874258	18693	10	0.33456	0.002447
All Reads	ALL	15	1288459	31944	10	0.38793	0.00217
All Reads	ALL	16	1927848	54261	10	0.440402	0.001891
All Reads	ALL	17	2893960	91323	9	0.493767	0.001634
All Reads	ALL	18	4340991	152376	9	0.54924	0.001407
All Reads	ALL	19	6407709	247170	9	0.603569	0.001214
All Reads	ALL	20	9254643	384872	9	0.650715	0.001049
All Reads	ALL	21	13017691	583941	9	0.70189	0.000919
All Reads	ALL	22	17776043	851356	9	0.749394	0.000812
All Reads	ALL	23	23603688	1192893	9	0.79078	0.000724
All Reads	ALL	24	30472278	1610481	9	0.826961	0.000652
All Reads	ALL	25	38221550	2108162	9	0.863038	0.000594
All Reads	ALL	26	46557641	2654754	9	0.892211	0.000548
All Reads	ALL	27	55267403	3241818	8	0.917812	0.00051
All Reads	ALL	28	64056292	3846426	8	0.939571	0.000479
All Reads	ALL	29	72612325	4447957	8	0.958483	0.000454
All Reads	ALL	30	80740056	5033100	8	0.975395	0.000435
All Reads	ALL	31	88250564	5580184	8	0.989385	0.000419
All Reads	ALL	32	94825168	6085415	8	1.00415	0.000407
All Reads	ALL	33	100342274	6522993	8	1.01718	0.000398
All Reads	ALL	34	104655752	6879504	8	1.02856	0.000392
All Reads	ALL	35	107930995	7163588	8	1.03853	0.000388
All Reads	ALL	36	110010177	7347568	7	1.04507	0.000386
All Reads	ALL	37	110709617	7438419	7	1.05131	0.000385
All Reads	ALL	38	109725335	7427032	7	1.05911	0.000389
All Reads	ALL	39	107343103	7305418	7	1.06489	0.000394
All Reads	ALL	40	103979061	7109148	7	1.06981	0.000401
All Reads	ALL	41	99934886	6853749	7	1.07311	0.00041
All Reads	ALL	42	95432582	6572520	7	1.07763	0.00042
All Reads	ALL	43	90946151	6273239	7	1.0793	0.000431
All Reads	ALL	44	86905865	5986876	7	1.07792	0.000441
All Reads	ALL	45	83467617	5740558	7	1.07614	0.000449
All Reads	ALL	46	80580514	5528477	7	1.07352	0.000457
All Reads	ALL	47	78139411	5327979	6	1.06691	0.000462
All Reads	ALL	48	75568330	5115228	6	1.05916	0.000468
All Reads	ALL	49	72349157	4849568	6	1.04883	0.000476
All Reads	ALL	50	68224089	4520806	6	1.03684	0.000488
All Reads	ALL	51	63376106	4149007	6	1.02436	0.000503
All Reads	ALL	52	58326345	3778159	6	1.01356	0.000521
All Reads	ALL	53	53613997	3427538	6	1.00032	0.00054
All Reads	ALL	54	49409891	3130336	6	0.991314	0.00056
All Reads	ALL	55	45702526	2865018	6	0.980892	0.00058
All Reads	ALL	56	42123776	2610415	6	0.969653	0.0006
All Reads	ALL	57	38312034	2348212	6	0.959039	0.000626
All Reads	ALL	58	34111368	2062806	6	0.946223	0.000659
All Reads	ALL	59	29551385	1756002	6	0.929783	0.000702
All Reads	ALL	60	24975381	1451507	6	0.909371	0.000755
All Reads	ALL	61	20747534	1169770	6	0.882202	0.000816
All Reads	ALL	62	17134827	931202	5	0.850351	0.000881
All Reads	ALL	63	14143033	735373	5	0.813578	0.000949
All Reads	ALL	64	11679363	579457	5	0.776312	0.00102
All Reads	ALL	65	9627650	454116	5	0.738041	0.001095
All Reads	ALL	66	7930206	353991	5	0.698461	0.001174
All Reads	ALL	67	6442446	271336	5	0.659008	0.001265
All Reads	ALL	68	5154918	205828	5	0.624765	0.001377
All Reads	ALL	69	4127287	154027	5	0.583938	0.001488
All Reads	ALL	70	3312493	112595	5	0.531861	0.001585
All Reads	ALL	71	2652201	83392	5	0.491985	0.001704
All Reads	ALL	72	2146030	62971	5	0.459134	0.00183
All Reads	ALL	73	1752722	49028	4	0.437689	0.001977
All Reads	ALL	74	1446325	38904	4	0.420884	0.002134
All Reads	ALL	75	1218151	31743	4	0.407738	0.002289
All Reads	ALL	76	1050945	26711	4	0.39769	0.002433
All Reads	ALL	77	925208	22623	4	0.3826	0.002544
All Reads	ALL	78	822183	19036	4	0.362278	0.002626
All Reads	ALL	79	717135	15904	4	0.347008	0.002752
All Reads	ALL	80	611550	12950	4	0.331339	0.002912
All Reads	ALL	81	513146	10530	4	0.321086	0.003129
All Reads	ALL	82	430339	8176	4	0.297279	0.003288
All Reads	ALL	83	353654	6178	4	0.27334	0.003478
All Reads	ALL	84	273671	4586	4	0.262204	0.003872
All Reads	ALL	85	198393	3195	4	0.251987	0.004458
All Reads	ALL	86	131597	2244	3	0.266816	0.005632
All Reads	ALL	87	85144	1457	3	0.267756	0.007015
All Reads	ALL	88	58753	903	3	0.240487	0.008003
All Reads	ALL	89	38146	700	3	0.287133	0.010853
All Reads	ALL	90	25051	406	3	0.253592	0.012586
All Reads	ALL	91	15907	245	3	0.240997	0.015397
All Reads	ALL	92	9427	101	3	0.167642	0.016681
All Reads	ALL	93	5895	65	3	0.17253	0.0214
All Reads	ALL	94	3408	32	3	0.146921	0.025972
All Reads	ALL	95	1663	15	3	0.141135	0.036441
All Reads	ALL	96	986	9	3	0.142824	0.047608
All Reads	ALL	97	658	4	2	0.095119	0.04756
All Reads	ALL	98	328	0	0	0	0
All Reads	ALL	99	133	1	2	0.117647	0.117647
All Reads	ALL	100	339	1	2	0.046157	0.046157

## Sheet: cfDNA Zymo Gold CBS-seq
ACCUMULATION_LEVEL	READS_USED	GC	WINDOWS	READ_STARTS	MEAN_BASE_QUALITY	NORMALIZED_COVERAGE	ERROR_BAR_WIDTH
All Reads	ALL	0	133376	292	13	0.033313	0.00195
All Reads	ALL	1	95527	309	13	0.04922	0.0028
All Reads	ALL	2	110295	418	12	0.057668	0.002821
All Reads	ALL	3	140901	546	12	0.058965	0.002523
All Reads	ALL	4	151462	711	12	0.07143	0.002679
All Reads	ALL	5	154134	998	11	0.098525	0.003119
All Reads	ALL	6	175760	1224	11	0.105968	0.003029
All Reads	ALL	7	189498	1747	11	0.140282	0.003356
All Reads	ALL	8	217240	2315	11	0.162152	0.00337
All Reads	ALL	9	245839	3095	10	0.191568	0.003443
All Reads	ALL	10	290947	4391	10	0.229648	0.003466
All Reads	ALL	11	356003	6497	10	0.277697	0.003445
All Reads	ALL	12	465510	10131	10	0.331158	0.00329
All Reads	ALL	13	616229	16169	10	0.399258	0.00314
All Reads	ALL	14	874258	27019	10	0.470264	0.002861
All Reads	ALL	15	1288459	47083	10	0.55604	0.002563
All Reads	ALL	16	1927848	80455	10	0.635027	0.002239
All Reads	ALL	17	2893960	135921	9	0.714671	0.001938
All Reads	ALL	18	4340991	226347	9	0.793411	0.001668
All Reads	ALL	19	6407709	365899	9	0.868902	0.001436
All Reads	ALL	20	9254643	574804	9	0.945088	0.001247
All Reads	ALL	21	13017691	863711	9	1.00959	0.001086
All Reads	ALL	22	17776043	1251673	9	1.07144	0.000958
All Reads	ALL	23	23603688	1739803	9	1.12159	0.00085
All Reads	ALL	24	30472278	2331193	9	1.16409	0.000762
All Reads	ALL	25	38221550	3000988	9	1.19473	0.00069
All Reads	ALL	26	46557641	3733420	9	1.22019	0.000632
All Reads	ALL	27	55267403	4487914	8	1.23563	0.000583
All Reads	ALL	28	64056292	5227940	8	1.24188	0.000543
All Reads	ALL	29	72612325	5937010	8	1.24414	0.000511
All Reads	ALL	30	80740056	6579139	8	1.23992	0.000483
All Reads	ALL	31	88250564	7146942	8	1.2323	0.000461
All Reads	ALL	32	94825168	7620073	8	1.22278	0.000443
All Reads	ALL	33	100342274	7984119	8	1.21075	0.000428
All Reads	ALL	34	104655752	8229974	8	1.1966	0.000417
All Reads	ALL	35	107930995	8366906	8	1.17959	0.000408
All Reads	ALL	36	110010177	8372794	8	1.15811	0.0004
All Reads	ALL	37	110709617	8280519	7	1.13811	0.000396
All Reads	ALL	38	109725335	8057619	7	1.11741	0.000394
All Reads	ALL	39	107343103	7722513	7	1.0947	0.000394
All Reads	ALL	40	103979061	7311702	7	1.07	0.000396
All Reads	ALL	41	99934886	6865967	7	1.04543	0.000399
All Reads	ALL	42	95432582	6414466	7	1.02277	0.000404
All Reads	ALL	43	90946151	5956524	7	0.9966	0.000408
All Reads	ALL	44	86905865	5530725	7	0.968379	0.000412
All Reads	ALL	45	83467617	5156895	7	0.940118	0.000414
All Reads	ALL	46	80580514	4828287	7	0.911749	0.000415
All Reads	ALL	47	78139411	4536037	7	0.883321	0.000415
All Reads	ALL	48	75568330	4246897	7	0.855154	0.000415
All Reads	ALL	49	72349157	3929405	6	0.826429	0.000417
All Reads	ALL	50	68224089	3591036	6	0.800929	0.000423
All Reads	ALL	51	63376106	3236299	6	0.777026	0.000432
All Reads	ALL	52	58326345	2894781	6	0.755202	0.000444
All Reads	ALL	53	53613997	2579787	6	0.73218	0.000456
All Reads	ALL	54	49409891	2306307	6	0.710257	0.000468
All Reads	ALL	55	45702526	2072325	6	0.68997	0.000479
All Reads	ALL	56	42123776	1857722	6	0.671067	0.000492
All Reads	ALL	57	38312034	1643464	6	0.652736	0.000509
All Reads	ALL	58	34111368	1426579	6	0.636369	0.000533
All Reads	ALL	59	29551385	1197304	6	0.616508	0.000563
All Reads	ALL	60	24975381	976725	6	0.595076	0.000602
All Reads	ALL	61	20747534	779204	6	0.571475	0.000647
All Reads	ALL	62	17134827	610774	6	0.542392	0.000694
All Reads	ALL	63	14143033	475944	6	0.512066	0.000742
All Reads	ALL	64	11679363	371366	6	0.483833	0.000794
All Reads	ALL	65	9627650	286723	5	0.453163	0.000846
All Reads	ALL	66	7930206	221247	5	0.424527	0.000903
All Reads	ALL	67	6442446	168006	5	0.396813	0.000968
All Reads	ALL	68	5154918	125470	5	0.370365	0.001046
All Reads	ALL	69	4127287	92764	5	0.342001	0.001123
All Reads	ALL	70	3312493	68059	5	0.312639	0.001198
All Reads	ALL	71	2652201	50291	5	0.288533	0.001287
All Reads	ALL	72	2146030	37089	5	0.262979	0.001366
All Reads	ALL	73	1752722	27908	5	0.242286	0.00145
All Reads	ALL	74	1446325	20779	5	0.218611	0.001517
All Reads	ALL	75	1218151	15938	5	0.199088	0.001577
All Reads	ALL	76	1050945	12477	5	0.180652	0.001617
All Reads	ALL	77	925208	9646	4	0.158643	0.001615
All Reads	ALL	78	822183	7657	4	0.141711	0.001619
All Reads	ALL	79	717135	6229	4	0.132169	0.001675
All Reads	ALL	80	611550	4582	4	0.114008	0.001684
All Reads	ALL	81	513146	3537	4	0.104883	0.001764
All Reads	ALL	82	430339	2658	4	0.093985	0.001823
All Reads	ALL	83	353654	1979	4	0.085149	0.001914
All Reads	ALL	84	273671	1382	4	0.076841	0.002067
All Reads	ALL	85	198393	880	4	0.067495	0.002275
All Reads	ALL	86	131597	651	4	0.075274	0.00295
All Reads	ALL	87	85144	407	4	0.072737	0.003605
All Reads	ALL	88	58753	226	3	0.058532	0.003893
All Reads	ALL	89	38146	194	4	0.077386	0.005556
All Reads	ALL	90	25051	111	3	0.067423	0.0064
All Reads	ALL	91	15907	61	4	0.058352	0.007471
All Reads	ALL	92	9427	22	3	0.035511	0.007571
All Reads	ALL	93	5895	7	3	0.018069	0.006829
All Reads	ALL	94	3408	8	3	0.035719	0.012629
All Reads	ALL	95	1663	4	3	0.0366	0.0183
All Reads	ALL	96	986	1	3	0.015432	0.015432
All Reads	ALL	97	658	0	0	0	0
All Reads	ALL	98	328	0	0	0	0
All Reads	ALL	99	133	0	0	0	0
All Reads	ALL	100	339	0	0	0	0
