# Supplementary material for: Ultra-mild bisulfite outperforms existing methods for 5-methylcytosine detection with low input DNA
Source: Nat Commun. 2025 Nov 13;16:9939. doi: 10.1038/s41467-025-66033-y (PMC12615686; doi:10.1038/s41467-025-66033-y)
Supplement: Supplementary file 5 — Source Data [file 41467_2025_66033_MOESM5_ESM.zip › Source data/Figure 2g, Sup Figure 5a-b, cfDNA libraryies, methylation levels.xlsx]

## Sheet: Sheet1
	CpG	CHG	CHH			CpG methylation SD	UMBS-seq	EM-seq	Zymo			CpG methylation	UMBS-seq	EM-seq	Zymo
Human_5ng_cfDNA_UMBS-seq.rep1	0.705	0.001	0.001			5 ng	0.00758654	0.00249444	0.00956847			5 ng	0.712667	0.741667	0.757667
Human_5ng_cfDNA_UMBS-seq.rep2	0.723	0.002	0.001			0.5 ng	0.00235702	0.00408248	0.000816497			0.5 ng	0.692667	0.735	0.759
Human_5ng_cfDNA_UMBS-seq.rep3	0.71	0.002	0.001			0.05 ng	0.00124722	0.00249444	0.00216025			0.05 ng	0.704667	0.727333	0.754
Human_5ng_cfDNA_EM-seq.rep1	0.739	0.008	0.007			0.01 ng	0.00895669	0.0103387	0.000816497			0.01 ng	0.702333	0.706667	0.751
Human_5ng_cfDNA_EM-seq.rep2	0.741	0.008	0.007
Human_5ng_cfDNA_EM-seq.rep3	0.745	0.007	0.005
Human_5ng_cfDNA_Zymo-Gold.rep1	0.771	0.005	0.005
Human_5ng_cfDNA_Zymo-Gold.rep2	0.749	0.005	0.005			CHG methylation SD	UMBS-seq	EM-seq	Zymo			CHG methylation	UMBS-seq	EM-seq	Zymo
Human_5ng_cfDNA_Zymo-Gold.rep3	0.753	0.005	0.005			5 ng	1e-05	0.000471405	1e-05			5 ng	0.00166667	0.00766667	0.005
Human_500pg_cfDNA_UMBS-seq.rep1	0.696	0.002	0.001			0.5 ng	1e-05	0.00282843	1e-05			0.5 ng	0.00133333	0.009	0.005
Human_500pg_cfDNA_UMBS-seq.rep2	0.691	0.001	0.001			0.05 ng	1e-05	0.00141421	1e-05			0.05 ng	0.00166667	0.011	0.005
Human_500pg_cfDNA_UMBS-seq.rep3	0.691	0.001	0.001	2.98546e-06		0.01 ng	1e-05	0.00329983	1e-05			0.01 ng	0.001	0.0116667	0.005
Human_500pg_cfDNA_EM-seq.rep1	0.74	0.011	0.009	9.72139e-06
Human_500pg_cfDNA_EM-seq.rep2	0.735	0.011	0.008
Human_500pg_cfDNA_EM-seq.rep3	0.73	0.005	0.004
Human_500pg_cfDNA_Zymo-Gold.rep1	0.759	0.005	0.005			CHH methylation SD	UMBS-seq	EM-seq	Zymo			CHH methylation	UMBS-seq	EM-seq	Zymo
Human_500pg_cfDNA_Zymo-Gold.rep2	0.758	0.005	0.005			5 ng	1e-05	0.000942809	1e-05			5 ng	0.001	0.00633333	0.005
Human_500pg_cfDNA_Zymo-Gold.rep3	0.76	0.005	0.005			0.5 ng	1e-05	0.00216025	1e-05			0.5 ng	0.001	0.007	0.005
Human_50pg_cfDNA_UMBS-seq.rep1	0.705	0.002	0.002			0.05 ng	0.000471405	0.000942809	0.000471405			0.05 ng	0.00133333	0.00933333	0.00466667
Human_50pg_cfDNA_UMBS-seq.rep2	0.706	0.001	0.001			0.01 ng	1e-05	0.00249444	1e-05			0.01 ng	0.001	0.00966667	0.005
Human_50pg_cfDNA_UMBS-seq.rep3	0.703	0.002	0.001
Human_50pg_cfDNA_EM-seq.rep1	0.724	0.012	0.01
Human_50pg_cfDNA_EM-seq.rep2	0.728	0.012	0.01
Human_50pg_cfDNA_EM-seq.rep3	0.73	0.009	0.008
Human_50pg_cfDNA_Zymo-Gold.rep1	0.755	0.005	0.005
Human_50pg_cfDNA_Zymo-Gold.rep2	0.756	0.005	0.005
Human_50pg_cfDNA_Zymo-Gold.rep3	0.751	0.005	0.004
Human_10pg_cfDNA_UMBS-seq.rep1	0.696	0.001	0.001
Human_10pg_cfDNA_UMBS-seq.rep2	0.696	0.001	0.001
Human_10pg_cfDNA_UMBS-seq.rep3	0.715	0.001	0.001
Human_10pg_cfDNA_EM-seq.rep1	0.697	0.011	0.009
Human_10pg_cfDNA_EM-seq.rep2	0.721	0.008	0.007
Human_10pg_cfDNA_EM-seq.rep3	0.702	0.016	0.013
Human_10pg_cfDNA_Zymo-Gold.rep1	0.752	0.005	0.005
Human_10pg_cfDNA_Zymo-Gold.rep2	0.751	0.005	0.005
Human_10pg_cfDNA_Zymo-Gold.rep3	0.75	0.005	0.005
