# Supplementary material for: Ultra-mild bisulfite outperforms existing methods for 5-methylcytosine detection with low input DNA
Source: Nat Commun. 2025 Nov 13;16:9939. doi: 10.1038/s41467-025-66033-y (PMC12615686; doi:10.1038/s41467-025-66033-y)
Supplement: Supplementary file 5 — Source Data [file 41467_2025_66033_MOESM5_ESM.zip › Source data/Sup Figure 1d, Lambda DNA, Superior uniformity of GC coverage, three methods.xlsx]

## Sheet: Sheet1
GC	UMBS_5ng	UMBS_05ng	UMBS_005ng	UMBS_001ng	EM_5ng	EM_05ng	EM_005ng	EM_001ng	Zymo_5ng	Zymo_05ng	Zymo_005ng	Zymo_001ng
0	0	0	0	0	0	0	0	0	0	0	0	0
1	0	0	0	0	0	0	0	0	0	0	0	0
2	0	0	0	0	0	0	0	0	0	0	0	0
3	0	0	0	0	0	0	0	0	0	0	0	0
4	0	0	0	0	0	0	0	0	0	0	0	0
5	0	0	0	0	0	0	0	0	0	0	0	0
6	0	0	0	0	0	0	0	0	0	0	0	0
7	0	0	0	0	0	0	0	0	0	0	0	0
8	0	0	0	0	0	0	0	0	0	0	0	0
9	0	0	0	0	0	0	0	0	0	0	0	0
10	0	0	0	0	0	0	0	0	0	0	0	0
11	0	0	0	0	0	0	0	0	0	0	0	0
12	0	0	0	0	0	0	0	0	0	0	0	0
13	0	0	0	0	0	0	0	0	0	0	0	0
14	0	0	0	0	0	0	0	0	0	0	0	0
15	0	0	0	0	0	0	0	0	0	0	0	0
16	0	0	0	0	0	0	0	0	0	0	0	0
17	0	0	0	0	0	0	0	0	0	0	0	0
18	0	0	0	0	0	0	0	0	0	0	0	0
19	0	0	0	0	0	0	0	0	0	0	0	0
20	1.25898	1.22478	1.18891	1.09166	1.1918	1.12012	1.00544	0.869548	1.64763	1.4998	1.41149	1.09166
21	1.02693	0.957262	1.02548	0.907983	0.819445	0.792003	0.699671	0.618779	1.48451	1.40082	1.29587	0.907983
22	1.12844	1.04392	1.10375	1.00652	0.974265	0.899463	0.807569	0.736912	1.63518	1.52186	1.40247	1.00652
23	1.04197	0.97589	1.04896	0.926175	0.908813	0.851354	0.737055	0.661454	1.55058	1.428	1.33034	0.926175
24	1.18029	1.07949	1.14549	1.04067	1.00926	0.922615	0.814546	0.724532	1.72032	1.5704	1.46303	1.04067
25	1.23662	1.13054	1.21972	1.07537	1.03068	0.949669	0.81732	0.762791	1.803	1.64383	1.56151	1.07537
26	1.10182	1.00096	1.09013	0.944999	0.92012	0.852483	0.744568	0.677299	1.68176	1.53682	1.43215	0.944999
27	1.16062	1.06271	1.14057	1.02136	0.964668	0.884253	0.789813	0.710531	1.68823	1.56203	1.46411	1.02136
28	1.16749	1.07444	1.18	1.04166	1.00508	0.928746	0.842704	0.761955	1.68124	1.51845	1.44043	1.04166
29	1.18393	1.09403	1.19339	1.06656	1.02076	0.953697	0.845609	0.781466	1.69289	1.5346	1.47213	1.06656
30	1.19788	1.12214	1.20666	1.07527	1.04227	0.982788	0.872432	0.793022	1.69205	1.54385	1.47785	1.07527
31	1.13731	1.05108	1.12729	1.02047	0.982711	0.937057	0.839491	0.759132	1.56929	1.45006	1.38304	1.02047
32	1.23985	1.16226	1.24568	1.12373	1.0787	1.04422	0.94276	0.857629	1.68207	1.56417	1.48723	1.12373
33	1.28078	1.20229	1.28111	1.16439	1.1241	1.07813	0.969455	0.883067	1.70594	1.56936	1.51252	1.16439
34	1.21466	1.14666	1.20656	1.10959	1.07605	1.03876	0.941989	0.867902	1.5929	1.47977	1.42409	1.10959
35	1.16812	1.10859	1.16404	1.07176	1.04462	1.01398	0.919079	0.844674	1.51504	1.41267	1.363	1.07176
36	1.21581	1.15068	1.21375	1.12317	1.08648	1.05222	0.964427	0.888185	1.55384	1.44647	1.39999	1.12317
37	1.21948	1.16142	1.22191	1.13348	1.09815	1.07794	0.983705	0.904031	1.53069	1.43332	1.39014	1.13348
38	1.17397	1.12819	1.1701	1.09607	1.07054	1.05883	0.97016	0.897185	1.44238	1.35655	1.31588	1.09607
39	1.11442	1.06264	1.11349	1.04404	1.01725	1.00445	0.931166	0.86072	1.35003	1.28283	1.23882	1.04404
40	1.12207	1.07843	1.12522	1.06051	1.04595	1.03278	0.971921	0.903857	1.34493	1.28753	1.24067	1.06051
41	1.13159	1.09625	1.13549	1.0737	1.05489	1.04586	0.982986	0.917261	1.31301	1.26094	1.22712	1.0737
42	1.14054	1.10879	1.13944	1.09053	1.07392	1.0736	1.01343	0.954979	1.30385	1.25132	1.2189	1.09053
43	1.14201	1.11269	1.13818	1.09864	1.08215	1.07783	1.02131	0.967755	1.26935	1.2313	1.20673	1.09864
44	1.09569	1.06988	1.0909	1.05683	1.03741	1.03531	0.985647	0.942008	1.19165	1.17145	1.14966	1.05683
45	1.08626	1.06468	1.08228	1.05824	1.04186	1.04174	0.995459	0.960547	1.15649	1.14434	1.12708	1.05824
46	1.07828	1.06072	1.06905	1.0548	1.0407	1.04508	1.00221	0.968903	1.12382	1.11608	1.10147	1.0548
47	1.09346	1.07914	1.08943	1.07666	1.06513	1.07721	1.04347	1.01681	1.11578	1.10898	1.10059	1.07666
48	1.02939	1.01663	1.02198	1.01855	1.01869	1.02592	1.00713	0.997735	1.02774	1.03506	1.022	1.01855
49	1.02554	1.02421	1.02322	1.02389	1.02305	1.03497	1.02396	1.02061	1.00552	1.01635	1.01361	1.02389
50	1.00929	1.01413	1.00976	1.01624	1.02161	1.02858	1.02696	1.03194	0.966258	0.985189	0.98545	1.01624
51	0.967208	0.978424	0.971627	0.9825	0.986601	0.99778	1.00141	1.00936	0.907407	0.931142	0.939878	0.9825
52	0.975794	0.991637	0.979402	0.997348	1.00082	1.00969	1.02361	1.04175	0.889551	0.914033	0.930583	0.997348
53	0.949034	0.964489	0.952186	0.973632	0.981619	0.988421	1.01272	1.03244	0.846142	0.877067	0.896056	0.973632
54	0.943511	0.967671	0.946694	0.977815	0.984207	0.988773	1.01933	1.04633	0.821587	0.860635	0.880069	0.977815
55	0.910923	0.937274	0.912748	0.946706	0.96002	0.964458	1.00215	1.03611	0.778566	0.817151	0.840399	0.946706
56	0.908631	0.938122	0.909964	0.949481	0.96502	0.971965	1.01012	1.05595	0.765745	0.807143	0.831669	0.949481
57	0.883615	0.915994	0.886702	0.930307	0.942173	0.949531	0.997446	1.03694	0.733493	0.775545	0.802686	0.930307
58	0.874071	0.909486	0.880837	0.929464	0.945926	0.950348	1.00723	1.05885	0.71663	0.759809	0.79157	0.929464
59	0.861679	0.898345	0.863698	0.917378	0.93246	0.943213	1.00791	1.07035	0.687824	0.735761	0.772737	0.917378
60	0.826249	0.868881	0.829686	0.886218	0.914268	0.921093	0.989659	1.05329	0.659666	0.705875	0.738931	0.886218
61	0.851516	0.890951	0.849803	0.909371	0.934689	0.945445	1.0267	1.0865	0.664181	0.712245	0.747862	0.909371
62	0.866052	0.910035	0.868748	0.935684	0.96656	0.974091	1.0628	1.12929	0.677729	0.723499	0.76206	0.935684
63	0.842881	0.886103	0.845105	0.909938	0.942151	0.956177	1.05956	1.11172	0.649004	0.699575	0.734689	0.909938
64	0.829909	0.868846	0.819234	0.894743	0.931175	0.943224	1.0465	1.10406	0.625199	0.66546	0.703926	0.894743
65	0.782106	0.825879	0.771627	0.847274	0.869703	0.876051	0.987813	1.04281	0.57707	0.620251	0.658921	0.847274
66	0.773064	0.831333	0.782457	0.852128	0.887972	0.900047	1.01577	1.07499	0.574795	0.610454	0.647421	0.852128
67	0.849564	0.911747	0.851357	0.936411	0.978922	0.991677	1.1021	1.18833	0.620529	0.667115	0.705965	0.936411
68	0.778253	0.845221	0.780793	0.847596	0.882206	0.894685	1.00471	1.07726	0.578038	0.626393	0.662335	0.847596
69	0.794716	0.862883	0.799673	0.859468	0.921162	0.945994	1.0782	1.14493	0.590563	0.62802	0.66943	0.859468
70	0.797353	0.889433	0.846937	0.91866	0.952089	0.997963	1.11417	1.17691	0.579817	0.635966	0.678704	0.91866
71	0.978287	1.03519	0.984594	1.07077	1.10555	1.1192	1.29855	1.36595	0.656511	0.716035	0.825962	1.07077
72	1.0988	1.05718	1.00851	1.24224	1.24338	1.0245	1.41358	1.3868	0.748225	0.778559	0.884845	1.24224
73	0	0	0	0	0	0	0	0	0	0	0	0
74	0	0	0	0	0	0	0	0	0	0	0	0
75	0	0	0	0	0	0	0	0	0	0	0	0
76	0	0	0	0	0	0	0	0	0	0	0	0
77	0	0	0	0	0	0	0	0	0	0	0	0
78	0	0	0	0	0	0	0	0	0	0	0	0
79	0	0	0	0	0	0	0	0	0	0	0	0
80	0	0	0	0	0	0	0	0	0	0	0	0
81	0	0	0	0	0	0	0	0	0	0	0	0
82	0	0	0	0	0	0	0	0	0	0	0	0
83	0	0	0	0	0	0	0	0	0	0	0	0
84	0	0	0	0	0	0	0	0	0	0	0	0
85	0	0	0	0	0	0	0	0	0	0	0	0
86	0	0	0	0	0	0	0	0	0	0	0	0
87	0	0	0	0	0	0	0	0	0	0	0	0
88	0	0	0	0	0	0	0	0	0	0	0	0
89	0	0	0	0	0	0	0	0	0	0	0	0
90	0	0	0	0	0	0	0	0	0	0	0	0
91	0	0	0	0	0	0	0	0	0	0	0	0
92	0	0	0	0	0	0	0	0	0	0	0	0
93	0	0	0	0	0	0	0	0	0	0	0	0
94	0	0	0	0	0	0	0	0	0	0	0	0
95	0	0	0	0	0	0	0	0	0	0	0	0
96	0	0	0	0	0	0	0	0	0	0	0	0
97	0	0	0	0	0	0	0	0	0	0	0	0
98	0	0	0	0	0	0	0	0	0	0	0	0
99	0	0	0	0	0	0	0	0	0	0	0	0
100	0	0	0	0	0	0	0	0	0	0	0	0
