# Supplementary material for: Ultra-mild bisulfite outperforms existing methods for 5-methylcytosine detection with low input DNA
Source: Nat Commun. 2025 Nov 13;16:9939. doi: 10.1038/s41467-025-66033-y (PMC12615686; doi:10.1038/s41467-025-66033-y)
Supplement: Supplementary file 5 — Source Data [file 41467_2025_66033_MOESM5_ESM.zip › Source data/Sup Figure 1e, pUC19_DNA_methylation.xlsx]

## Sheet: Sheet1
	CpG	CHG	CHH
EM-seq-1	94.9	1.3	1
EM-seq-2	94.1	1.5	1
EM-seq-3	94.5	1.2	1
UMBS-1	93.2	0.2	0.1
UMBS-2	92.5	0.2	0.2
UMBS-3	92.6	0.3	0.2
CBS-1	93.7	2.9	2.9
CBS-2	93.6	2.4	2.6
CBS-3	93.3	2.7	2.5
